# Supplementary material for: Genome-wide association study of traits in sacred lotus uncovers MITE-associated variants underlying stamen petaloid and petal number variations
Source: Front Plant Sci. 2022 Sep 23;13:973347. doi: 10.3389/fpls.2022.973347 (PMC9539442; doi:10.3389/fpls.2022.973347)
Supplement: Supplementary file 2 [file Data_Sheet_2.xlsx]

## Sheet: Table S1
Supplementary Table 1. Stable phenotypic data of the 88 lotus accessions used in this study based on documented records.
Cultivate number	Name	Trait 01. Flowering time point	Trait 02. Population florescence (day)	Trait 03. Flower density (Number of flowers in a jar)	Trait 04.Mean petal number of a flower	Trait 05. Flower type (the number of stamen)	Trait 06. Stamen petaloid	Trait 07. Flower color	Trait 08. Flower shape	Trait 09. Flower diameter (cm)	Trait 10. Maximum petal in length (cm)	Trait 11. Maximum petal in width (cm)	Trait 12. Plant size type
63	'shentong'	6.1	65	18	104	2 (Few)	2	2	1	14	7.9	4.8	1
74	'fozuolian'	6.1	43	5	116	2 (Few)	2	2	4	15	8	4.5	2
75	'yuloutai'	6.16	28	4	93	2 (Few)	2	1	1	10	6	4.1	1
86	'jiaoyangzuiwu'	6.21	15	3	72	2 (Numberous)	1	2	1	18	11.5	6.5	2
102	'xiaolianzuo'	6.22	52	6	74	2 (Few)	2	2	1	12	8.5	5	1
107	'huoyan'	6.18	23	5	24	1 (Few)	2	2	1	12	6.1	4.1	1
116	'yongshi'	6.1	55	5	16	0 (Numberous)	1	1	1	26	13	8.5	2
146	'chongbanbayilian'	6.3	22	2	70	2 (Few)	2	2	1	10	6	4	1
160	'ziyulian'	7.1	30	4	111	2 (Few)	2	2	1	8	5.5	4.5	1
163	'hongwanlian'	6.1	34	4	80	2 (Few)	2	2	1	10	6.5	4	1
169	'baixuegongzhu'	6.1	80	6	129	2 (Few)	2	1	1	12	6.7	4.1	1
218	'baiwanwan'	6.22	22	5	109	2 (Few)	2	1	1	19	12.5	7.1	1
221	'yudie'	6.5	55	13	21	1 (Numberous)	1	1	2	17	10.5	5.9	1
235	'fenwanlian'	6.28	58	7	30	1 (Few)	2	2	1	8	6.4	3.2	1
239	'taizhenchuyu'	6.24	48	7	109	2 (Few)	2	1	1	16	10	6.5	1
274	'manaohong'	6.2	27	5	18	0 (Numberous)	1	2	1	14	7.6	4.8	1
296	'luoxiayingxue'	6.16	59	14	109	2 (Few)	2	2	1	2	7.8	5.3	1
305	'mudanxianzi'	7.2	13	3	87	2 (Few)	2	1	1	12	6.3	3.8	1
317	'pinghuqiuyue'	6.17	17	7	136	2 (Numberous)	1	2	4	13	7	5	1
319	'tianshanbitai'	6.16	30	5	109	2 (Few)	2	1	1	18	8.5	4	1
322	'lihuabai'	7.19	36	5	181	2 (Few)	2	1	1	17	10.1	6.3	1
334	'hongjuan'	6.2	64	18	99	2 (Few)	2	2	1	14	7.8	4.4	1
338	'xinlingmei'	6.2	48	8	65	2 (Few)	2	2	1	11	6	4.1	1
365	'shuangjie'	6.21	45	7	99	2 (Few)	2	1	1	10	6	4	1
368	'fenghuazhengmao'	6.12	31	16	88	2 (Few)	2	2	1	13	7.1	3.9	1
380	'juhong'	6.6	77	28	108	2 (Few)	2	2	1	12	7.1	3.6	1
381	'cenglinjinran'	6.7	63	16	319	2 (Few)	2	2	1	13	8.3	4.9	1
388	'fenmudan'	6.1	54	13	118	2 (Few)	2	2	1	14	7	5	1
419	'chanjuan'	7.23	14	7	122	2 (Few)	2	1	1	18	10.3	6	1
421	'cuitai'	6.1	39	8	99	3 (Few)	2	1	4	10	6	4.5	1
440	'zixiabei'	6.2	72	30	20	0 (Few)	2	2	2	13	7.2	3.5	1
450	'bixuedanxin'	7.1	41	4	16	0 (Numberous)	1	2	2	23	10.6	7.2	2
451	'xiaofengliangyue'	7.9	45	5	88	2 (Few)	2	2	1	18	8	5.3	1
452	'xiaotaihong'	6.8	48	6	93	3 (Few)	2	2	1	10	5.8	3.3	1
453	'nanjinghong'	6.15	25	7	121	2 (Few)	2	2	1	16	8	4.5	1
461	'shuimeiren'	6.1	41	9	80	3 (Few)	2	2	1	8	4.5	2.8	1
467	'yubanbai'	7.7	43	9	118	2 (Few)	2	1	1	18	10.8	7.7	1
468	'yuhua'	6.11	73	29	98	2 (Few)	2	1	4	13	5.9	3.4	1
495	'liuhuo'	7.1	42	6	88	3 (Numberous)	1	2	2	16	10	6.5	2
566	'xiaoxia'	6.6	79	14	88	2 (Few)	2	2	1	14	7	5	1
591	'baiyun'	6.27	46	8	215	2 (Few)	2	1	3	20	10.6	6.5	1
600	'baiqianye'	7.2	32	6	100	2 (Few)	2	1	1	20	9.5	5.8	2
619	'jinzhuluoyupan'	6.16	42	9	17	0 (Numberous)	1	1	2	7	5.2	3.1	1
640	'hanhong'	6.1	40	10	27	1 (Numberous)	1	2	1	9	8	5	1
642	'fengximudan'	6.22	29	11	25	1 (Few)	2	2	1	12	7.6	4.2	1
643	'suzhibingzi'	6.12	60	5	121	2 (Numberous)	1	1	1	20	10.8	6.3	1
652	'chongbanyizhangqing'	6.8	54	13	102	2 (Few)	2	1	1	18	9	6.2	2
653	'zhongshanhongtai'	5.25	44	7	289	3 (Few)	2	2	1	18	7.5	4	2
656	'shennvzi'	6.1	32	12	90	2 (Few)	2	2	1	19	11	8	1
674	'yanzhilu'	6.25	57	22	79	3 (Few)	2	2	1	13	6	3.9	1
678	'xinjie'	6.1	43	6	44	1 (Few)	2	1	1	10	6.5	3.8	1
709	'chaitoufeng'	6.8	70	10	92	2 (Few)	2	2	1	14	7.2	4.3	1
770	'caiyunfeidu'	6.15	40	15	76	3 (Few)	2	2	4	12	5.5	3.5	1
782	'lianxia'	6.15	22	5	31	1 (Few)	2	2	4	8	4.5	3.1	1
807	'pizhenhong'	6.12	16	3	164	2 (Few)	2	2	1	14	8.5	6.2	1
832	'haoyue'	6.15	80	5	101	2 (Few)	2	1	1	14	8.1	5.8	1
846	'jiaoniang'	7.3	31	6	64	3 (Few)	2	2	1	7	4.6	2.5	1
847	'danxiuqiu'	6.21	38	9	112	3 (Few)	2	2	1	9	5	2.8	1
855	'hongdenggaozhao'	6.23	22	5	14	0 (Numberous)	1	2	2	17	11.5	7.1	2
896	'fenxia'	6.9	35	7	97	2 (Few)	2	2	1	11	6	4.5	1
908	'zhaoyun'	6.22	60	20	96	2 (Few)	2	2	3	13	7.6	4.8	1
911	'baimeilian'	6.2	47	7	99	2 (Numberous)	1	2	1	7	6	3.5	1
7159815	'hongtailian'	7.14	24	5	184	3 (Few)	2	2	1	21	9.4	5.6	2
7159817	'shuguangxiu'	6.14	23	7	18	0 (Numberous)	1	2	1	22	10.9	6	2
7159818	'donghuxinhong'	6.5	51	7	17	0 (Numberous)	1	2	3	23	11	6	2
7159820	'xiangbihe'	6.3	44	11	134	2 (Few)	2	1	1	18	10.3	7	2
7159821	'fengjuanhongqi'	6.24	15	3	141	2 (Few)	2	2	1	18	7	5	2
7159822	'xingkongmudan'	6.1	59	6	92	2 (Few)	2	2	1	22	11.8	6.8	2
7159825	'honghehuan'	7.19	30	5	57	2 (Few)	2	2	1	9	5.3	3.5	1
7159826	'jinlinghuodu'	6.1	72	10	38	1 (Numberous)	1	2	1	13	7	4	1
7159827	'xiaoqu'	6.11	41	10	86	3 (Few)	2	2	1	7	5.8	3.2	1
7159828	'xiaojingling'	6.1	62	15	24	1 (Numberous)	1	2	1	8	5	3	1
7159829	'zuidongfeng'	6.2	72	22	85	2 (Few)	2	2	1	12	6.8	3.9	1
7159830	'hongyun'	6.5	35	5	76	3 (Few)	2	2	1	7	4.5	3.6	1
7159831	'jinlingzhixing'	7.18	31	3	195	2 (Few)	2	1	1	11	7	5	1
7159832	'danyue'	6.28	33	5	26	1 (Few)	2	1	1	6	4.4	2.4	1
7159833	'qinhuaibaiyu'	6.1	57	10	51	3 (Few)	2	1	1	8	5	2	1
BG	'baige'	6.28	52	6	69	3 (Few)	2	1	4	8	4.6	3.2	1
BYDHL	'baiyangdianhonglian'	6.18	12	2	16	0 (Numberous)	1	2	2	21	10.2	5.8	2
DH2	'donghonghua'	5.6	35	5	18	0 (Numberous)	1	2	2	15	9.7	6	2
FH	'fenhonglingxiao	6.25	72	10	152	2 (Few)	2	2	1	13	8.5	6	2
HLJHL	'heilongjianghonglian'	7.2	35	7	17	0 (Numberous)	1	2	1	23	11	7	2
JX	'jianxuan17'	6.15	75	10	15	0 (Numberous)	1	2	1	27	14.2	7.8	2
PZHBL	'puzheheibailian'	6.2	75	7	70	2 (Numberous)	1	1	4	22	11.2	5.8	2
QBL	'qianbanlian'	8.4	34	6	1864	4 (Few)	2	2	2	21	11.6	5.7	2
WSHL	'weishanhonglian'	6.25	60	7	17	0 (Numberous)	1	2	1	25	12	7.3	2
XHHL	'xihuhonglian'	6.1	31	10	16	0 (Numberous)	1	2	1	22	15.5	10.5	2
ZGWS	'zhigaowushang'	5.26	150	5	225	2 (Few)	2	1	1	22	11.5	8.5	2
note:
The flowering time point：the date of the first flower of each sample.
Population fluorescence: the interval between the formation of the first and the last flower in a jar.
Flower density: the average number of total flowers in a jar.
Petal density: the mean number of total petals in a flower.
Flower shape：1(Bowl like), 2(Cup like), 3(Flying dance like),4(Plate like).
Flower type: 0(Few-petalled group), 1(Semidouble-petalled group), 2( Double-petalled group), 3(Duplicate-petalled group), 4(All-double-petalled group).
Stamen petaloid: 1(stamen no petaloid), 2(stamen petaloid)
Flower color: 1(white flowers), 2(colored flowers)
Plant size type: 1(Medium-small plant size), 2(Large plant size type)

## Sheet: Table S2
Supplementary Table 2. The mapping rate and sequencing depth for each lotus individual.
Cultivar number	Mapping reads	Mapping rates	Sequencing depth
102	71678940	0.99	13.4425
107	65404899	0.9881	12.3096
116	63573344	0.9896	11.8835
146	62895324	0.9913	11.7565
160	72789752	0.9907	13.6243
163	72481146	0.9868	13.5703
169	67947015	0.9907	12.748
218	86869729	0.9924	16.2777
221	89797491	0.9871	16.6949
235	86771947	0.9932	16.2768
239	86398875	0.9928	16.1965
274	88161794	0.9938	16.5347
296	90204208	0.994	16.9159
305	88158920	0.9923	16.5897
317	97618796	0.994	18.1952
319	92991840	0.9935	17.3546
322	99104383	0.993	18.5732
334	92297647	0.9909	17.2609
338	89523545	0.9932	16.7434
365	63832695	0.9906	11.9673
368	100655245	0.994	18.83
380	91199111	0.9937	17.0724
381	86012320	0.9929	16.1654
388	80546336	0.9927	15.0731
419	93716132	0.9934	17.5767
421	99765795	0.9936	18.721
440	84990128	0.9929	15.9078
450	91621763	0.9935	17.1246
451	91923317	0.9941	17.1499
452	92383124	0.9938	17.3033
453	89927730	0.9934	16.9085
461	90652583	0.9937	16.9447
467	82898004	0.993	15.5537
468	93261244	0.9935	17.4529
495	82818799	0.992	15.6028
566	93273421	0.994	17.5277
591	87123953	0.9945	16.3501
600	91866651	0.9932	17.2098
619	83850217	0.9943	15.6951
63	63647604	0.9901	11.9566
640	94828598	0.975	17.2591
642	95223601	0.9934	17.7888
643	94063556	0.9948	17.5635
652	89175767	0.995	16.64
653	88467869	0.994	16.5431
656	87418962	0.9931	16.3544
674	93612012	0.9946	17.481
678	88744943	0.9781	16.2709
709	81497434	0.9933	15.3606
7159815	60913793	0.9931	11.5062
7159817	62670791	0.9918	12.0447
7159818	61283766	0.9934	11.7097
7159820	60702096	0.9903	11.582
7159821	58050356	0.9914	11.1591
7159822	65932289	0.9893	12.5915
7159825	60469810	0.983	11.5102
7159826	77128582	0.9891	14.5597
7159827	66783283	0.9916	12.7112
7159828	62818183	0.9792	11.7524
7159829	69554734	0.9933	13.1111
7159830	73944381	0.9924	13.9575
7159831	71787971	0.9927	13.6104
7159832	65379947	0.9916	12.4043
7159833	61598720	0.9841	11.6404
74	66609081	0.9897	12.4726
75	74987357	0.9889	14.0595
770	90598746	0.9943	16.9894
782	99012057	0.9933	18.4933
807	86453935	0.9923	16.1976
832	86926638	0.9868	16.1062
846	89139842	0.9934	16.6935
847	92796410	0.9937	17.3691
855	82747097	0.9918	15.4943
86	70532014	0.9812	13.0646
896	82479484	0.9946	15.3978
908	87626329	0.9943	16.3684
911	109157755	0.9945	20.3636
BG	130346715	0.9936	20.3992
BYDHL	17424058	0.9911	3.68911
DH2	142185589	0.9927	22.267
FH	117080029	0.9904	18.6101
HLJHL	18969088	0.9892	3.93594
JX	130117702	0.9927	20.6081
PZHBL	26114671	0.9917	5.14056
QBL	19114676	0.9911	3.83764
WSHL	39514876	0.9914	7.54628
XHHL	21322420	0.9901	4.30606
ZGWS	108602269	0.9907	20.4065

## Sheet: Table S3
Supplementary Table 3. The number of SNP loci significantly associated to 12 traits in 88 accessions based on GLM
Traits	SNP_maker	Chr	SNP_Loci	Regions	p_value	Number
Trait 01	#N/A	#N/A	#N/A	#N/A	#N/A	#N/A
Trait 02	#N/A	#N/A	#N/A	#N/A	#N/A	#N/A
Trait 03	chr3__64106084	3	64106084	Non-coding region	6.3721e-08	1
Trait 04	chr6__26111079	6	26111079	Non-coding region	8.2765e-08	1
Trait 05	chr5__897119	5	897119	Coding region	4.1826e-09	13
	chr5__1819278	5	1819278	Coding region	8.498e-09
	chr5__2290307	5	2290307	Coding region	3.5133e-08
	chr5__3348486	5	3348486	Non-coding region	3.1136e-08
	chr5__3365432	5	3365432	Non-coding region	7.5375e-08
	chr5__3372755	5	3372755	Non-coding region	2.1748e-09
	chr5__3372896	5	3372896	Non-coding region	2.1748e-09
	chr5__3517386	5	3517386	Non-coding region	1.0535e-08
	chr5__3575037	5	3575037	Non-coding region	7.603e-09
	chr5__3594924	5	3594924	Non-coding region	1.0079e-07
	chr5__3658405	5	3658405	Non-coding region	8.253e-09
	chr5__3674513	5	3674513	Non-coding region	1.4871e-08
	chr5__3675283	5	3675283	Non-coding region	4.9692e-09
Trait 06	chr4__8529634	4	8529634	Non-coding region	6.6834e-08	7
	chr5__3674513	5	3674513	Non-coding region	2.8101e-09
	chr5__3675283	5	3675283	Non-coding region	6.9103e-10
	chr5__3686531	5	3686531	Non-coding region	1.41e-07
	chr5__61775841	5	61775841	Non-coding region	1.3503e-08
	chr5__61775845	5	61775845	Non-coding region	1.313e-09
	chr5__61775847	5	61775847	Non-coding region	2.1357e-08
Trait 07	chr1__22817311	1	22817311	Non-coding region	6.1702e-09	50
	chr1__29391979	1	29391979	Non-coding region	3.3763e-08
	chr1__23104359	1	23104359	Non-coding region	6.225e-08
	chr1__23105226	1	23105226	Non-coding region	6.225e-08
	chr1__208218121	1	208218121	Non-coding region	8.534e-08
	chr1__22936536	1	22936536	Non-coding region	1.0647e-07
	chr4__44097161	4	44097161	Non-coding region	9.2084e-08
	chr4__44143772	4	44143772	Coding region	2.3148e-08
	chr4__44149872	4	44149872	Coding region	2.5722e-08
	chr4__44153869	4	44153869	Non-coding region	2.5722e-08
	chr4__45059379	4	45059379	Non-coding region	1.0106e-07
	chr4__45059395	4	45059395	Non-coding region	8.6185e-08
	chr4__45957919	4	45957919	Non-coding region	3.106e-09
	chr4__45958054	4	45958054	Non-coding region	5.384e-09
	chr4__45958915	4	45958915	Non-coding region	3.5755e-08
	chr4__45958972	4	45958972	Non-coding region	9.2084e-08
	chr4__46000117	4	46000117	Non-coding region	1.5154e-08
	chr4__46017402	4	46017402	Coding region	1.8212e-08
	chr4__46017478	4	46017478	Coding region	2.8973e-08
	chr4__46030114	4	46030114	Non-coding region	6.4612e-09
	chr4__46043866	4	46043866	Non-coding region	2.8722e-09
	chr4__46048183	4	46048183	Non-coding region	2.8973e-08
	chr4__46051970	4	46051970	Non-coding region	7.26e-08
	chr4__46052058	4	46052058	Non-coding region	1.2905e-08
	chr4__46061791	4	46061791	Non-coding region	8.6185e-08
	chr4__46178189	4	46178189	Non-coding region	7.4094e-08
	chr4__46200547	4	46200547	Non-coding region	4.4305e-09
	chr4__46214696	4	46214696	Non-coding region	1.1628e-08
	chr4__46231322	4	46231322	Non-coding region	5.7117e-09
	chr4__46234089	4	46234089	Coding region	7.4094e-08
	chr4__46237771	4	46237771	Coding region	7.0216e-09
	chr4__46237871	4	46237871	Coding region	7.0216e-09
	chr4__46248645	4	46248645	Non-coding region	7.0216e-09
	chr4__46248722	4	46248722	Non-coding region	9.2084e-08
	chr4__46250597	4	46250597	Non-coding region	1.0106e-07
	chr4__46251519	4	46251519	Non-coding region	1.7098e-08
	chr4__46950071	4	46950071	Non-coding region	4.0399e-08
	chr4__46955212	4	46955212	Non-coding region	7.26e-08
	chr4__46958687	4	46958687	Non-coding region	8.1319e-08
	chr4__46958690	4	46958690	Non-coding region	8.1319e-08
	chr4__46964128	4	46964128	Non-coding region	8.1319e-08
	chr4__46966244	4	46966244	Non-coding region	8.6185e-08
	chr4__47009251	4	47009251	Coding region	8.6584e-08
	chr4__47018008	4	47018008	Non-coding region	1.0106e-07
	chr4__47025752	4	47025752	Coding region	2.0927e-10
	chr4__47053388	4	47053388	Non-coding region	3.2552e-08
	chr4__47054439	4	47054439	Non-coding region	7.0994e-08
	chr8__47850709	8	47850709	Non-coding region	5.899e-08
	chr8__49170146	8	49170146	Non-coding region	8.8902e-09
	chr8__50051594	8	50051594	Non-coding region	3.891e-09
Trait 08	chr5__14686165	5	14686165	Coding region	1.378e-08	1
Trait 09	chr1__185948523	1	185948523	Coding region	1.8583e-10	204
	chr1__185540916	1	185540916	Non-coding region	3.3359e-10
	chr1__207123519	1	207123519	Non-coding region	6.1587e-10
	chr1__172481767	1	172481767	Non-coding region	7.4611e-10
	chr1__205631168	1	205631168	Non-coding region	1.2671e-09
	chr1__208041693	1	208041693	Non-coding region	1.6797e-09
	chr1__207065806	1	207065806	Non-coding region	1.7623e-09
	chr1__210463551	1	210463551	Coding region	1.9182e-09
	chr1__203916618	1	203916618	Coding region	1.9519e-09
	chr1__184972866	1	184972866	Coding region	2.4246e-09
	chr1__186100711	1	186100711	Non-coding region	2.5781e-09
	chr1__185072549	1	185072549	Non-coding region	2.6287e-09
	chr1__170133695	1	170133695	Non-coding region	3.2524e-09
	chr1__204708496	1	204708496	Non-coding region	3.3458e-09
	chr1__207105023	1	207105023	Non-coding region	4.2886e-09
	chr1__212340189	1	212340189	Non-coding region	4.4508e-09
	chr1__212340202	1	212340202	Non-coding region	4.4508e-09
	chr1__187795507	1	187795507	Non-coding region	4.5066e-09
	chr1__186799746	1	186799746	Non-coding region	4.5799e-09
	chr1__204454736	1	204454736	Non-coding region	5.8113e-09
	chr1__80616575	1	80616575	Coding region	6.1591e-09
	chr1__208727757	1	208727757	Non-coding region	6.2116e-09
	chr1__206064879	1	206064879	Non-coding region	7.1058e-09
	chr1__186455030	1	186455030	Non-coding region	7.1347e-09
	chr1__212151497	1	212151497	Non-coding region	7.252e-09
	chr1__184977603	1	184977603	Coding region	7.5388e-09
	chr1__165234062	1	165234062	Non-coding region	8.0631e-09
	chr1__185287447	1	185287447	Non-coding region	8.177e-09
	chr1__187794762	1	187794762	Coding region	9.6198e-09
	chr1__208106026	1	208106026	Non-coding region	9.6748e-09
	chr1__212205424	1	212205424	Coding region	1.0642e-08
	chr1__184535693	1	184535693	Coding region	1.1339e-08
	chr1__186602184	1	186602184	Coding region	1.1976e-08
	chr1__185286901	1	185286901	Non-coding region	1.2027e-08
	chr1__205827657	1	205827657	Non-coding region	1.2451e-08
	chr1__205827658	1	205827658	Non-coding region	1.2451e-08
	chr1__185072766	1	185072766	Non-coding region	1.3208e-08
	chr1__172149266	1	172149266	Non-coding region	1.3988e-08
	chr1__206981558	1	206981558	Coding region	1.678e-08
	chr1__207060652	1	207060652	Non-coding region	1.678e-08
	chr1__206325305	1	206325305	Non-coding region	1.684e-08
	chr1__182889054	1	182889054	Non-coding region	1.6942e-08
	chr1__129562203	1	129562203	Non-coding region	1.6948e-08
	chr1__207382965	1	207382965	Non-coding region	1.7014e-08
	chr1__186611901	1	186611901	Non-coding region	1.731e-08
	chr1__186128035	1	186128035	Non-coding region	1.7745e-08
	chr1__207862367	1	207862367	Non-coding region	1.8034e-08
	chr1__187795028	1	187795028	Coding region	1.8168e-08
	chr1__187795235	1	187795235	Coding region	1.8486e-08
	chr1__186144187	1	186144187	Non-coding region	1.8805e-08
	chr1__164926602	1	164926602	Non-coding region	1.9638e-08
	chr1__186347988	1	186347988	Coding region	1.9662e-08
	chr1__165727876	1	165727876	Non-coding region	1.9813e-08
	chr1__206642303	1	206642303	Coding region	2.1555e-08
	chr1__205829021	1	205829021	Non-coding region	2.1994e-08
	chr1__166515912	1	166515912	Non-coding region	2.2235e-08
	chr1__176808353	1	176808353	Non-coding region	2.3527e-08
	chr1__205802372	1	205802372	Non-coding region	2.4528e-08
	chr1__206802483	1	206802483	Non-coding region	2.4616e-08
	chr1__185073089	1	185073089	Non-coding region	2.4617e-08
	chr1__185073095	1	185073095	Non-coding region	2.4617e-08
	chr1__183299739	1	183299739	Non-coding region	2.6745e-08
	chr1__204895917	1	204895917	Non-coding region	2.8278e-08
	chr1__170934982	1	170934982	Non-coding region	2.8592e-08
	chr1__184978148	1	184978148	Coding region	3.0407e-08
	chr1__207802845	1	207802845	Non-coding region	3.0993e-08
	chr1__206737060	1	206737060	Non-coding region	3.1366e-08
	chr1__206803202	1	206803202	Non-coding region	3.4783e-08
	chr1__212147975	1	212147975	Non-coding region	3.5254e-08
	chr1__186390748	1	186390748	Non-coding region	3.5729e-08
	chr1__175098291	1	175098291	Non-coding region	3.6819e-08
	chr1__170196359	1	170196359	Coding region	3.6879e-08
	chr1__206806422	1	206806422	Non-coding region	3.7627e-08
	chr1__187795041	1	187795041	Coding region	3.7636e-08
	chr1__164902268	1	164902268	Non-coding region	3.809e-08
	chr1__214977252	1	214977252	Non-coding region	3.8298e-08
	chr1__185922824	1	185922824	Non-coding region	3.8853e-08
	chr1__181263967	1	181263967	Non-coding region	3.8924e-08
	chr1__170846351	1	170846351	Non-coding region	4.1598e-08
	chr1__186107107	1	186107107	Non-coding region	4.2047e-08
	chr1__207449099	1	207449099	Non-coding region	4.3456e-08
	chr1__193492103	1	193492103	Non-coding region	4.5535e-08
	chr1__207802851	1	207802851	Non-coding region	4.6331e-08
	chr1__187794779	1	187794779	Coding region	4.7525e-08
	chr1__181333525	1	181333525	Non-coding region	5.0309e-08
	chr1__184460780	1	184460780	Non-coding region	5.0309e-08
	chr1__186106456	1	186106456	Non-coding region	5.1953e-08
	chr1__206864965	1	206864965	Non-coding region	5.2559e-08
	chr1__182555116	1	182555116	Non-coding region	5.6496e-08
	chr1__170121512	1	170121512	Non-coding region	5.6969e-08
	chr1__207392913	1	207392913	Non-coding region	5.7217e-08
	chr1__206549214	1	206549214	Non-coding region	5.9257e-08
	chr1__182853897	1	182853897	Non-coding region	6.0048e-08
	chr1__187797992	1	187797992	Coding region	6.0054e-08
	chr1__187798028	1	187798028	Coding region	6.0054e-08
	chr1__207274000	1	207274000	Non-coding region	6.178e-08
	chr1__187794040	1	187794040	Coding region	6.3511e-08
	chr1__206796805	1	206796805	Non-coding region	6.8373e-08
	chr1__207591543	1	207591543	Non-coding region	6.8373e-08
	chr1__187704444	1	187704444	Coding region	7.0246e-08
	chr1__210849408	1	210849408	Non-coding region	7.5019e-08
	chr1__212244245	1	212244245	Coding region	7.5019e-08
	chr1__212257492	1	212257492	Coding region	7.5019e-08
	chr1__212260308	1	212260308	Coding region	7.5019e-08
	chr1__212292407	1	212292407	Coding region	7.5019e-08
	chr1__212677074	1	212677074	Coding region	7.5019e-08
	chr1__182014401	1	182014401	Non-coding region	7.7248e-08
	chr1__210079874	1	210079874	Non-coding region	7.7851e-08
	chr1__187795266	1	187795266	Non-coding region	7.8644e-08
	chr1__214502823	1	214502823	Non-coding region	7.9069e-08
	chr1__163707325	1	163707325	Coding region	8.2043e-08
	chr1__165582947	1	165582947	Coding region	8.2043e-08
	chr1__166587536	1	166587536	Non-coding region	8.2043e-08
	chr1__169637839	1	169637839	Coding region	8.2043e-08
	chr1__170902079	1	170902079	Non-coding region	8.2043e-08
	chr1__171155301	1	171155301	Non-coding region	8.2043e-08
	chr1__172753973	1	172753973	Non-coding region	8.2043e-08
	chr1__172831025	1	172831025	Non-coding region	8.2043e-08
	chr1__180552717	1	180552717	Non-coding region	8.2885e-08
	chr1__187793304	1	187793304	Coding region	8.3082e-08
	chr1__188055207	1	188055207	Non-coding region	8.5258e-08
	chr1__80579259	1	80579259	Non-coding region	8.5301e-08
	chr1__169487288	1	169487288	Non-coding region	8.6351e-08
	chr1__171116569	1	171116569	Coding region	8.9351e-08
	chr1__157004308	1	157004308	Non-coding region	9.0405e-08
	chr1__205796435	1	205796435	Non-coding region	9.0923e-08
	chr1__205803954	1	205803954	Non-coding region	9.0923e-08
	chr1__206133066	1	206133066	Non-coding region	9.0923e-08
	chr1__206824864	1	206824864	Non-coding region	9.0923e-08
	chr1__207566766	1	207566766	Coding region	9.0923e-08
	chr1__208228330	1	208228330	Non-coding region	9.0923e-08
	chr1__186137133	1	186137133	Non-coding region	9.129e-08
	chr1__203795188	1	203795188	Non-coding region	9.2438e-08
	chr1__186165495	1	186165495	Non-coding region	9.4686e-08
	chr1__41217875	1	41217875	Non-coding region	9.5398e-08
	chr1__188287027	1	188287027	Non-coding region	9.5675e-08
	chr1__187794888	1	187794888	Coding region	1.008e-07
	chr1__214241550	1	214241550	Non-coding region	1.0401e-07
	chr1__206667432	1	206667432	Non-coding region	1.0517e-07
	chr1__212260458	1	212260458	Coding region	1.0638e-07
	chr2__108647391	2	108647391	Non-coding region	2.5144e-09
	chr2__108647395	2	108647395	Non-coding region	2.5144e-09
	chr2__108647399	2	108647399	Non-coding region	2.5144e-09
	chr4__14324911	4	14324911	Non-coding region	3.8262e-09
	chr4__14905001	4	14905001	Coding region	4.1856e-09
	chr4__4573781	4	4573781	Coding region	6.2075e-09
	chr4__14864324	4	14864324	Non-coding region	6.242e-09
	chr4__14182132	4	14182132	Coding region	1.3698e-08
	chr4__20384624	4	20384624	Coding region	1.5273e-08
	chr4__25243149	4	25243149	Coding region	1.9666e-08
	chr4__14096800	4	14096800	Non-coding region	2.3374e-08
	chr4__15021829	4	15021829	Coding region	2.8854e-08
	chr4__30695291	4	30695291	Coding region	4.0792e-08
	chr4__16465391	4	16465391	Non-coding region	4.1471e-08
	chr4__15513388	4	15513388	Non-coding region	4.2463e-08
	chr4__15579635	4	15579635	Coding region	4.2463e-08
	chr4__7290975	4	7290975	Coding region	4.267e-08
	chr4__17125949	4	17125949	Non-coding region	4.5754e-08
	chr4__13665030	4	13665030	Non-coding region	4.9359e-08
	chr4__24042106	4	24042106	Coding region	5.1192e-08
	chr4__26742758	4	26742758	Coding region	5.2237e-08
	chr4__10618414	4	10618414	Non-coding region	5.2329e-08
	chr4__22339291	4	22339291	Non-coding region	5.5341e-08
	chr4__20385000	4	20385000	Coding region	6.3144e-08
	chr4__14848615	4	14848615	Non-coding region	6.5452e-08
	chr4__14993539	4	14993539	Coding region	6.5452e-08
	chr4__15395306	4	15395306	Non-coding region	6.5452e-08
	chr4__15027015	4	15027015	Non-coding region	6.6313e-08
	chr4__13642263	4	13642263	Non-coding region	8.1196e-08
	chr4__14872864	4	14872864	Coding region	8.2891e-08
	chr4__16320233	4	16320233	Non-coding region	8.3501e-08
	chr4__14965181	4	14965181	Coding region	8.3704e-08
	chr4__15049520	4	15049520	Coding region	8.3704e-08
	chr4__11039805	4	11039805	Coding region	8.9274e-08
	chr4__6316478	4	6316478	Coding region	9.1565e-08
	chr4__5598439	4	5598439	Non-coding region	1.0178e-07
	chr4__17289185	4	17289185	Coding region	1.0494e-07
	chr5__40683884	5	40683884	Non-coding region	1.1954e-08
	chr7__11143764	7	11143764	Non-coding region	3.6614e-08
	chr7__2785080	7	2785080	Non-coding region	5.3982e-08
	chr7__2785975	7	2785975	Non-coding region	5.3982e-08
	chr8__37300804	8	37300804	Non-coding region	5.9491e-10
	chr8__397223	8	397223	Coding region	2.3959e-09
	chr8__37182166	8	37182166	Non-coding region	4.8334e-09
	chr8__37182924	8	37182924	Non-coding region	4.8334e-09
	chr8__37184113	8	37184113	Non-coding region	4.8334e-09
	chr8__37424783	8	37424783	Coding region	4.8334e-09
	chr8__37680238	8	37680238	Non-coding region	4.8334e-09
	chr8__38505852	8	38505852	Coding region	4.8334e-09
	chr8__38558790	8	38558790	Coding region	4.8334e-09
	chr8__39288454	8	39288454	Non-coding region	4.8334e-09
	chr8__38618702	8	38618702	Non-coding region	5.1114e-09
	chr8__19669749	8	19669749	Non-coding region	1.0032e-08
	chr8__37529554	8	37529554	Non-coding region	2.2208e-08
	chr8__37112980	8	37112980	Non-coding region	2.47e-08
	chr8__37538239	8	37538239	Non-coding region	2.7617e-08
	chr8__37817485	8	37817485	Non-coding region	2.7617e-08
	chr8__38492210	8	38492210	Non-coding region	2.7617e-08
	chr8__38526849	8	38526849	Coding region	2.7617e-08
	chr8__39489487	8	39489487	Non-coding region	2.7617e-08
	chr8__39511691	8	39511691	Non-coding region	2.7617e-08
	chr8__37464210	8	37464210	Coding region	3.0375e-08
	chr8__37673281	8	37673281	Non-coding region	4.3776e-08
	chr8__37541352	8	37541352	Non-coding region	7.1837e-08
Trait 10	chr1__172481767	1	172481767	Non-coding region	4.4493e-09	52
	chr1__203916618	1	203916618	Coding region	1.4916e-08
	chr1__186100711	1	186100711	Non-coding region	1.8716e-08
	chr1__185287447	1	185287447	Non-coding region	2.2332e-08
	chr1__185072549	1	185072549	Non-coding region	2.244e-08
	chr1__184972866	1	184972866	Coding region	3.289e-08
	chr1__170133695	1	170133695	Non-coding region	4.4244e-08
	chr1__182889054	1	182889054	Non-coding region	4.6774e-08
	chr1__213421584	1	213421584	Non-coding region	4.7212e-08
	chr1__207065806	1	207065806	Non-coding region	4.9886e-08
	chr1__212147975	1	212147975	Non-coding region	5.3665e-08
	chr1__213542622	1	213542622	Coding region	6.4139e-08
	chr1__185286901	1	185286901	Non-coding region	6.5304e-08
	chr1__187795507	1	187795507	Non-coding region	6.9298e-08
	chr1__185948523	1	185948523	Coding region	7.8188e-08
	chr1__182555116	1	182555116	Non-coding region	7.9455e-08
	chr1__208727757	1	208727757	Non-coding region	8.4323e-08
	chr1__170846351	1	170846351	Non-coding region	8.5444e-08
	chr1__181263967	1	181263967	Non-coding region	8.8619e-08
	chr1__207862367	1	207862367	Non-coding region	9.1307e-08
	chr1__129562203	1	129562203	Non-coding region	9.3178e-08
	chr1__163492480	1	163492480	Non-coding region	1.0437e-07
	chr1__164926602	1	164926602	Non-coding region	1.0691e-07
	chr3__39951420	3	39951420	Non-coding region	4.7574e-09
	chr3__40096323	3	40096323	Non-coding region	1.8129e-08
	chr4__4573781	4	4573781	Coding region	3.5157e-10
	chr4__6316478	4	6316478	Coding region	5.7002e-09
	chr4__4482422	4	4482422	Coding region	8.2509e-09
	chr4__5598439	4	5598439	Non-coding region	1.0767e-08
	chr4__1978366	4	1978366	Non-coding region	1.6802e-08
	chr4__5907579	4	5907579	Non-coding region	1.7488e-08
	chr4__14182132	4	14182132	Coding region	2.3409e-08
	chr4__6521538	4	6521538	Non-coding region	2.3572e-08
	chr4__6204477	4	6204477	Non-coding region	2.7141e-08
	chr4__6289006	4	6289006	Coding region	2.7141e-08
	chr4__1187589	4	1187589	Non-coding region	2.7436e-08
	chr4__5084218	4	5084218	Non-coding region	3.183e-08
	chr4__2362682	4	2362682	Non-coding region	3.4759e-08
	chr4__4364805	4	4364805	Coding region	3.7034e-08
	chr4__20384624	4	20384624	Coding region	4.1432e-08
	chr4__5199445	4	5199445	Non-coding region	4.4906e-08
	chr4__25243149	4	25243149	Coding region	5.3028e-08
	chr4__3983691	4	3983691	Non-coding region	5.362e-08
	chr4__5124905	4	5124905	Coding region	6.3185e-08
	chr4__14324911	4	14324911	Non-coding region	7.4479e-08
	chr4__14864324	4	14864324	Non-coding region	7.7006e-08
	chr4__5252140	4	5252140	Non-coding region	7.8106e-08
	chr4__4414256	4	4414256	Non-coding region	8.6349e-08
	chr8__19669749	8	19669749	Non-coding region	1.7992e-08
	chr8__24157550	8	24157550	Non-coding region	4.5818e-08
	chr8__22812114	8	22812114	Non-coding region	5.5402e-08
	chr8__22812158	8	22812158	Non-coding region	5.5402e-08
Trait 11	chr1__185072549	1	185072549	Non-coding region	4.0162e-08	15
	chr2__108647391	2	108647391	Non-coding region	2.1204e-09
	chr2__108647395	2	108647395	Non-coding region	2.1204e-09
	chr2__108647399	2	108647399	Non-coding region	2.1204e-09
	chr2__82804721	2	82804721	Non-coding region	7.3673e-09
	chr2__82804723	2	82804723	Non-coding region	7.3673e-09
	chr2__57990178	2	57990178	Non-coding region	1.5253e-08
	chr2__82804735	2	82804735	Non-coding region	1.0712e-07
	chr3__39951420	3	39951420	Non-coding region	1.6881e-09
	chr3__40096323	3	40096323	Non-coding region	5.804e-09
	chr4__4573781	4	4573781	Coding region	3.3249e-09
	chr4__1978366	4	1978366	Non-coding region	1.7772e-08
	chr4__4482422	4	4482422	Coding region	6.3196e-08
	chr4__5598439	4	5598439	Non-coding region	1.0731e-07
	chr7__43758043	7	43758043	Non-coding region	7.7096e-08
Trait 12	chr1__80616575	1	80616575	Coding region	3.493e-10	94
	chr1__80579259	1	80579259	Non-coding region	1.3379e-08
	chr1__32824188	1	32824188	Coding region	1.6972e-08
	chr1__32824282	1	32824282	Coding region	1.6972e-08
	chr1__123274181	1	123274181	Non-coding region	1.6972e-08
	chr1__80619886	1	80619886	Coding region	4.5742e-08
	chr1__191605834	1	191605834	Non-coding region	6.2794e-08
	chr1__194961745	1	194961745	Non-coding region	6.2794e-08
	chr1__38335486	1	38335486	Non-coding region	7.4721e-08
	chr1__38335541	1	38335541	Non-coding region	7.4721e-08
	chr1__38337140	1	38337140	Non-coding region	7.4721e-08
	chr1__38337645	1	38337645	Non-coding region	7.4721e-08
	chr1__41217875	1	41217875	Non-coding region	8.8712e-08
	chr2__21197238	2	21197238	Non-coding region	8.2265e-09
	chr2__89129529	2	89129529	Coding region	7.4721e-08
	chr3__21270844	3	21270844	Coding region	1.3863e-08
	chr3__46907530	3	46907530	Non-coding region	1.6972e-08
	chr3__39556575	3	39556575	Coding region	4.8312e-08
	chr3__39951420	3	39951420	Non-coding region	6.3053e-08
	chr3__56236999	3	56236999	Non-coding region	7.4721e-08
	chr3__46172845	3	46172845	Non-coding region	8.9019e-08
	chr3__40052041	3	40052041	Coding region	1.0826e-07
	chr4__14872864	4	14872864	Coding region	3.3794e-10
	chr4__14905001	4	14905001	Coding region	4.9167e-10
	chr4__14270514	4	14270514	Coding region	7.1074e-10
	chr4__7290975	4	7290975	Coding region	2.3972e-09
	chr4__16465391	4	16465391	Non-coding region	3.1795e-09
	chr4__14864324	4	14864324	Non-coding region	3.2892e-09
	chr4__15027015	4	15027015	Non-coding region	3.2892e-09
	chr4__14324911	4	14324911	Non-coding region	5.1502e-09
	chr4__15021829	4	15021829	Coding region	5.6566e-09
	chr4__14904894	4	14904894	Coding region	6.3148e-09
	chr4__14182132	4	14182132	Coding region	7.2052e-09
	chr4__14096800	4	14096800	Non-coding region	8.6952e-09
	chr4__15513388	4	15513388	Non-coding region	2.052e-08
	chr4__15579635	4	15579635	Coding region	2.052e-08
	chr4__16320233	4	16320233	Non-coding region	2.052e-08
	chr4__9110610	4	9110610	Non-coding region	2.0622e-08
	chr4__15004640	4	15004640	Coding region	2.2645e-08
	chr4__14848615	4	14848615	Non-coding region	2.4899e-08
	chr4__14993539	4	14993539	Coding region	2.4899e-08
	chr4__15395306	4	15395306	Non-coding region	2.4899e-08
	chr4__16454063	4	16454063	Non-coding region	2.4899e-08
	chr4__13642263	4	13642263	Non-coding region	2.9842e-08
	chr4__14955801	4	14955801	Coding region	3.8779e-08
	chr4__14961386	4	14961386	Coding region	3.8779e-08
	chr4__15001722	4	15001722	Coding region	3.8779e-08
	chr4__10618414	4	10618414	Non-coding region	3.933e-08
	chr4__10078433	4	10078433	Coding region	4.0319e-08
	chr4__17125949	4	17125949	Non-coding region	4.2044e-08
	chr4__15001587	4	15001587	Coding region	5.3278e-08
	chr4__11872408	4	11872408	Non-coding region	5.4925e-08
	chr4__12131541	4	12131541	Non-coding region	5.4925e-08
	chr4__22390917	4	22390917	Non-coding region	7.4721e-08
	chr4__22391057	4	22391057	Non-coding region	7.4721e-08
	chr4__11116773	4	11116773	Coding region	9.9426e-08
	chr4__12210172	4	12210172	Non-coding region	1.0182e-07
	chr4__11653830	4	11653830	Non-coding region	1.0738e-07
	chr5__26594815	5	26594815	Non-coding region	1.218e-09
	chr5__26655763	5	26655763	Non-coding region	1.6084e-08
	chr5__2293675	5	2293675	Coding region	8.3583e-08
	chr7__16669646	7	16669646	Non-coding region	1.2446e-09
	chr7__18012638	7	18012638	Non-coding region	1.9427e-09
	chr7__23918543	7	23918543	Non-coding region	4.2872e-09
	chr7__13435409	7	13435409	Non-coding region	7.6237e-09
	chr7__41472614	7	41472614	Non-coding region	9.6361e-09
	chr7__13435447	7	13435447	Non-coding region	1.6972e-08
	chr7__44275414	7	44275414	Non-coding region	1.6972e-08
	chr7__18632824	7	18632824	Non-coding region	5.5614e-08
	chr7__2796286	7	2796286	Non-coding region	6.2794e-08
	chr7__28228956	7	28228956	Non-coding region	6.2794e-08
	chr7__13685941	7	13685941	Coding region	7.4721e-08
	chr7__56675957	7	56675957	Coding region	8.9673e-08
	chr8__397223	8	397223	Coding region	7.9063e-12
	chr8__37464210	8	37464210	Coding region	1.7004e-09
	chr8__37300804	8	37300804	Non-coding region	2.0664e-09
	chr8__25807520	8	25807520	Coding region	4.2872e-09
	chr8__25755415	8	25755415	Non-coding region	5.4273e-09
	chr8__25755719	8	25755719	Non-coding region	5.4273e-09
	chr8__38618702	8	38618702	Non-coding region	1.0295e-08
	chr8__37182166	8	37182166	Non-coding region	1.3952e-08
	chr8__37182924	8	37182924	Non-coding region	1.3952e-08
	chr8__37184113	8	37184113	Non-coding region	1.3952e-08
	chr8__37424783	8	37424783	Coding region	1.3952e-08
	chr8__37680238	8	37680238	Non-coding region	1.3952e-08
	chr8__38505852	8	38505852	Coding region	1.3952e-08
	chr8__38558790	8	38558790	Coding region	1.3952e-08
	chr8__39288454	8	39288454	Non-coding region	1.3952e-08
	chr8__25755745	8	25755745	Non-coding region	3.0845e-08
	chr8__25755758	8	25755758	Non-coding region	3.9371e-08
	chr8__27387608	8	27387608	Non-coding region	5.1265e-08
	chr8__19669749	8	19669749	Non-coding region	8.6471e-08
	chr8__25755479	8	25755479	Non-coding region	1.0661e-07
	chr8__25755491	8	25755491	Non-coding region	1.0661e-07

## Sheet: Table S4
Supplementary Table 4. The number of candidate coding genes significantly associated with traits in 88 lotus accessions.
Trait	SNP_Marker	Chr	SNP_Position	P_value	Start_position	End_position	GeneID	At_ID	Gene_name	Function
Trait 05. Flower type	chr5__897119	5	897119	4.1826e-09	847119	947119	Nn5g26732	AT2G38670	PECT1	Phosphatidylethanolamine biosynthetic process
	chr5__3675283	5	3675283	4.9692e-09	3625283	3725283	Nn5g26876	#N/A	#N/A	#N/A
							Nn5g26877	#N/A	#N/A	Transcription repressor OFP1-like,DNA-binding domain
							Nn5g26878	#N/A	#N/A	#N/A
							Nn5g26879	AT2G30395	OFP17	Member of the plant specific ovate protein family of unknown function.
							Nn5g26880	AT2G40540	KUP2	Putative potassium transporter AtKT2p (AtKT2) Mrna, P otassium ion transport
	chr5__1819278	5	1819278	8.498e-09	1769278	1869278	Nn5g26787	AT5G01960	#N/A	ubiquitin protein ligase activity
	chr5__2290307	5	2290307	3.5133e-08	2240307	2340307	Nn5g26803	AT5G58290	RPT3	Positive regulation of RNA polymerase II transcription preinitiation complex assembly, Protein catabolic process, Ubiquitin-dependent protein catabolic process
Trait 06. Stamen petaloid	chr5__3675283	5	3675283	6.9103e-10	3625283	3725283	Nn5g26876	#N/A	#N/A	#N/A
							Nn5g26877	#N/A	#N/A	Transcription repressor OFP1-like,DNA-binding domain
							Nn5g26878	#N/A	#N/A	#N/A
							Nn5g26879	AT2G30395	OFP17	Member of the plant specific ovate protein family of unknown function.
							Nn5g26880	AT2G40540	KUP2	Putative potassium transporter AtKT2p (AtKT2) Mrna, P otassium ion transport
	chr5__61775841	5	61775841	1.3503e-08	61725841	61825841	Nn5g29478	#N/A	#N/A	Negative regulation of organ growth,ovule morphogenesis, seed morphogenesis, ubiquitin binding, zinc ion binding,
							Nn5g29482	AT3G50770	CML41	Calcium-binding protein
							Nn5g29483	#N/A	#N/A	#N/A
							Nn5g29484	AT4G34350	HDR	Dimethylallyl diphosphate biosynthetic process, Isopentenyl diphosphate biosynthetic process, Methylerythritol 4-phosphate pathway
							Nn5g29485	AT3G47850	#N/A	MYB proto-oncogene protein, plant (A)
Trait 07. Flower color	chr1__22817311	1	22817311	6.1702e-09	22767311	22867311	Nn1g01076	#N/A	#N/A	#N/A
							Nn1g01077	AT1G50920	NOG1-1	Putative GTPase involved in HA- and ABA-mediated signaling pathways, particularly during defense respnses to pathogens. Has paralog NOG1-2
							Nn1g01078	AT4G22590	TPPG	Trehalose biosynthetic process,trehalose-phosphatase activity, Carbohydrate transport and metabolism
							Nn1g01079	#N/A	#N/A	#N/A
	chr1__29391979	1	29391979	3.3763e-08	29341979	29441979	Nn1g01344	#N/A	#N/A	#N/A
	chr1__116638005	1	116638005	1.8269e-07	116588005	116688005	Nn1g05627	#N/A	#N/A	Mitochondrial fission, Peroxisome fission, Post-embryonic development
	chr1__116649806	1	116649806	1.9208e-07	116599806	116699806	Nn1g05627	#N/A	#N/A	Mitochondrial fission, Peroxisome fission, Post-embryonic development
	chr4__47025752	4	47025752	2.0927e-10	46975752	47075752	Nn4g24841	AT3G02720	DJ1D	Encodes a glyoxalase with high activity towards glyoxal and methylglyoxal,mitochondrial fission, peroxisome fission, post-embryonic development
	chr4__46237771	4	46237771	7.0216e-09	46187771	46287771	Nn4g24806	AT4G19640	RABF2B	Intracellular protein transport, Late endosome to vacuole transport, Vacuole organization,Hydrolase activity, Acting on glycosyl bonds, Proteolysis
	chr4__46017402	4	46017402	1.8212e-08	45967402	46067402	Nn4g24800	AT4G09060	#N/A	#N/A
	chr8__50051594	8	50051594	3.891e-09	50001594	50101594	Nn8g40990	AT5G39090	#N/A	HXXXD-type acyl-transferase family protein, Acyltransferase activity, transferring groups other than amino-acyl groups
Trait 08. Flower shape	chr5__14686165	5	14686165	1.5997e-07	14636165	14736165	Nn5g27350	#N/A	#N/A	RNA binding
Trait 09. Petal diameter (cm)	chr1__185948523	1	185948523	1.8583e-10	185898523	185998523	Nn1g08543	AT1G18070	EF-1ALPHA	Cytoplasmic translational termination, Nuclear-transcribed mRNA catabolic process, Deadenylation-dependent decay, Translation, Translational termination
	chr1__210463551	1	210463551	1.9182e-09	210413551	210513551	Nn1g09581	AT1G06130	CLX2-4	Methylglyoxal catabolic process to D-lactate via S-lactoyl-glutathione
	chr1__203916618	1	203916618	1.9519e-09	203866618	203966618	Nn1g09301	AT3G18380	SHH2	Nucleus,DNA binding, Chromatin binding
	chr1__184972866	1	184972866	2.4246e-09	184922866	184997866	Nn1g08508	AT1G77850	ARF17	Adventitious root development, Anatomical structure morphogenesis, auxin-activated signaling pathway, Callose deposition in cell wall, Pollen development, Pollen wall assembly, Positive regulation of anther dehiscence, Regulation of transcription, DNA-templated
							Nn1g08509	AT3G19910	CTL18	RING/U-box superfamily protein, Protein autoubiquitination,Protein ubiquitination
							Nn1g08510	AT1G22020	SHM6	L-serine catabolic process, folic acid metabolic process, glycine biosynthetic process from serine, one-carbon metabolic process, tetrahydrofolate interconversion, tetrahydrofolate metabolic process
							Nn1g08511	AT1G22030	PIP5K	Phosphatidylinositol 4-phosphate 5-kinase (PIP5K) enzyme family member
	chr1__80616575	1	80616575	6.1591e-09	80566575	80666575	Nn1g03865	AT1G49340	ATPI4K	Phosphatidylinositol phosphorylation, Phosphatidylinositol-mediated signaling, Protein phosphorylation
	chr1__208727757	1	208727757	6.2116e-09	208677757	208777757	Nn1g09511	AT1G05680	UGT74E2	Cellular hyperosmotic salinity response, Cellular response to abscisic acid stimulus, Cellular response to hydrogen peroxide, Cellular response to water deprivation, Indolebutyric acid metabolic process, Response to karrikin, Shoot system
							Nn1g09512	AT2G43820	UGT74F2	Benzoate metabolic process, Para-aminobenzoic acid metabolic process, Positive regulation of seed germination, Salicylic acid metabolic process
							Nn1g09513	AT1G05680	UGT74E2	Cellular hyperosmotic salinity response, Cellular response to abscisic acid stimulus, Cellular response to hydrogen peroxide, Cellular response to water deprivation, Indolebutyric acid metabolic process, Response to karrikin, Shoot system
							Nn1g09514	AT2G31750	UGT74D1	Encodes an auxin glycosyltransferase that is likely to be involved in regulation of auxin by glycosylation.
	chr1__184977603	1	184977603	7.5388e-09	184927603	185027603	Nn1g08510	AT1G22020	SHM6	L-serine catabolic process, Folic acid metabolic process, Glycine biosynthetic process from serine, One-carbon metabolic process, Tetrahydrofolate interconversion, Tetrahydrofolate metabolic process
	chr1__187794762	1	187794762	9.6198e-09	187744762	187844762	Nn1g08598	AT1G68140	#N/A	Zinc finger/BTB domain protein, Putative (DUF1644)
	chr1__212205424	1	212205424	1.0642e-08	212155424	212255424	Nn1g09657	AT5G35930	#N/A	AMP-dependent synthetase and ligase family protein, cytoplasm, mitochondrion
	chr1__184535693	1	184535693	1.1339e-08	184485693	184585693	Nn1g08492	AT2G45220	PME17	Cell wall modification, Defense response to Gram-negative bacterium, Pectin catabolic process, response to bacterium, Response to fungus
	chr1__186602184	1	186602184	1.1976e-08	186552184	186652184	Nn1g08566	AT1G66370	MYB113	Regulation of anthocyanin biosynthetic process, Regulation of transcription, DNA-templated
	chr1__206981558	1	206981558	1.678e-08	206931558	207031558	Nn1g09424	#N/A	#N/A	Lipid transport and metabolism, conserved oligomeric Golgi complex subunit 1-like
	chr1__182889054	1	182889054	1.6942e-08	182839054	182939054	Nn1g08451	#N/A	#N/A	Polygalacturonase QRT3 isoform X3
	chr1__187795028	1	187795028	1.8168e-08	187745028	187845028	Nn1g08598	AT1G68140	#N/A	Zinc finger/BTB domain protein, putative (DUF1644)
	chr1__187795235	1	187795235	1.8486e-08	187745235	187845235	Nn1g08598	AT1G68140	#N/A	Zinc finger/BTB domain protein, putative (DUF1644)
	chr1__186347988	1	186347988	1.9662e-08	186297988	186397988	Nn1g08559	AT4G08500	MEKK1	MAPK cascade, cold acclimation, protein autophosphorylation, response to L-glutamate, response to cadmium ion, response to cold, response to osmotic stress, response to salt stress, response to wounding, root meristem growth, root system development
	chr1__206642303	1	206642303	2.1555e-08	206592303	206692303	Nn1g09408	#N/A	#N/A	Hydrolase activity, acting on glycosyl bonds, metabolic process, Signal transduction mechanisms
	chr1__205829021	1	205829021	2.1994e-08	205779021	205879021	Nn1g09380	AT2G13620	CHX15	Cation transport, Regulation of PH
							Nn1g09381	AT3G50340	#N/A	#N/A
							Nn1g09382	AT5G10860	CBSX3	Encodes a single cystathionine beta-Synthase domain-containing protein. Modulates development by regulating the thioredoxin system.
	chr4__14905001	4	14905001	4.1856e-09	14855001	14955001	Nn4g22982	AT1G59820	ALA3	Encodes a phospholipid translocase. Involved in secretory vesicle formation from trans-Golgi in peripheral columella cells at the root tip. Mutants have short primary roots and grow slower.
	chr4__4573781	4	4573781	6.2075e-09	4523781	4623781	Nn4g22217	#N/A	#N/A	RNA processing and modification
	chr4__14182132	4	14182132	1.3698e-08	14132132	14232132	Nn4g22928	AT2G31260	APG9	Involved in autophagy, the process of vacuolar bulk degradation of cytoplasmic components. Mutant shows accelerated bolting and senescence
	chr4__20384624	4	20384624	1.5273e-08	20334624	20434624	Nn4g23374	AT5G07890	#N/A	Myosin heavy chain-like protein
	chr4__25243149	4	25243149	1.9666e-08	25193149	25293149	Nn4g23712	AT1G03280	#N/A	Transcription open complex formation at RNA polymerase II promoter, Sequence-specific DNA binding
	chr7__2785080	7	2785080	5.3982e-08	2735080	2835080	Nn7g35964	AT3G58050	#N/A	#N/A
							Nn7g35965	#N/A	#N/A	Energy production and conversion
							Nn7g35966	AT3G13670	AEL2	Histone H2A phosphorylation, Long-day photoperiodism, Flowering
							Nn7g35967	AT5G25330	#N/A	Core-2/I-branching beta-1,6-N-acetylglucosaminyltransferase family protein
							Nn7g35968	AT4G16835	#N/A	Tetratricopeptide repeat (TPR)-like superfamily protein
							Nn7g35969	AT2G34860	EDA3	Megagametogenesis, Thylakoid membrane organization
							Nn7g35970	#N/A	#N/A	ATPase activator activity, Chaperone binding
	chr8__397223	8	397223	2.3959e-09	347223	447223	Nn8g38508	AT4G33150	LKR	It encodes a bifunctional polypeptide lysine-ketoglutarate reductase and saccharopine dehydrogenase involved in lysine degradation. There is another splice variant that encodes a mono saccharopine dehydrogenase protein. Gene expression is induced by abscisic acid, jasmonate, and under sucrose starvation.
	chr8__37424783	8	37424783	4.8334e-09	37374783	37474783	Nn8g40571	AT4G31750	WIN2	Defense response to bacterium, Protein dephosphorylation
	chr8__37680238	8	37680238	4.8334e-09	37630238	37730238	#N/A	#N/A	#N/A	#N/A
	chr8__38505852	8	38505852	4.8334e-09	38455852	38555852	Nn8g40603	AT4G30200	VEL1	Circadian regulation of gene expression, Positive regulation of histone H3-K9 dimethylation, Regulation of short-day photoperiodism, Flowering, Response to cold, Vegetative to reproductive phase transition of meristem
	chr8__38558790	8	38558790	4.8334e-09	38508790	38608790	Nn8g40603	AT4G30200	VEL1	Circadian regulation of gene expression, Positive regulation of histone H3-K9 dimethylation, Regulation of short-day photoperiodism, Flowering, Response to cold, Vegetative to reproductive phase transition of meristem
	chr8__39288454	8	39288454	4.8334e-09	39238454	39338454	#N/A	#N/A	#N/A	#N/A
Trait 10. Maximum petal in length (cm)	chr1__203916618	1	203916618	1.4916e-08	203866618	203966618	Nn1g09301	AT3G18380	SHH2	Nucleus,DNA binding, Chromatin binding
	chr3__39951420	3	39951420	4.7574e-09	39901420	40001420	Nn3g18854	AT4G37740	GRF2	Leaf development, Negative regulation of cell population proliferation, Root development
							Nn3g18855	#N/A	#N/A	Translation, Ribosomal structure and biogenesis
							Nn3g18856	#N/A	#N/A	#N/A
							Nn3g18857	AT2G46770	NST1	Anther dehiscence, Embryo development ending in seed dormancy, Fruit dehiscence, Lignin biosynthetic process, Plant-type secondary cell wall biogenesis, Positive regulation of transcription, DNA-templated
							Nn3g18858	AT3G61920	#N/A	PADRE protein
	chr4__4573781	4	4573781	3.5157e-10	4523781	4623781	Nn4g22217	#N/A	#N/A	RNA processing and modification
	chr4__6316478	4	6316478	5.7002e-09	6266478	6366478	Nn4g22355	AT4G02480	#N/A	AAA-type ATPase family protein
							Nn4g22356	AT3G27170	CLC-B	Intracellular anatomical structure, Intracellular membrane-bounded organelle, Nucleus, Plant-type vacuole membrane
							Nn4g22357	AT3G27180	#N/A	Methyltransferase activity, rRNA methylation,
							Nn4g22358	AT1G67490	GCS1	Epidermal cell differentiation, Oligosaccharide metabolic process, Protein N-linked glycosylation, Root epidermal cell differentiation
							Nn4g22359	AT3G27200	#N/A	Anchored component of plasma membrane
							Nn4g22360	AT5G14180	MPL1	Defense response to insect
	chr4__4482422	4	4482422	8.2509e-09	4432422	4532422	Nn4g22212	AT3G26935	#N/A	Peptidyl-L-cysteine S-palmitoylation, Protein targeting to membrane
	chr4__5598439	4	5598439	1.0767e-08	5548439	5648439	Nn4g22294	AT3G01930	#N/A	Major facilitator superfamily protein, membrane, mitochondrion, plasma membrane
							Nn4g22295	#N/A	#N/A	#N/A
							Nn4g22296	#N/A	#N/A	#N/A
							Nn4g22297	AT5G53150	#N/A	CCAAT-binding factor complex, positive regulation of transcription, DNA-templated, protein heterodimerization activity
							Nn4g22298	AT5G63470	#N/A	#N/A
							Nn4g22299	#N/A	#N/A	#N/A
							Nn4g22300	AT5G14130	#N/A	Response to oxidative stress, extracellular region
							Nn4g22301	AT4G24920	#N/A	Posttranslational protein targeting to membrane, translocation
							Nn4g22302	#N/A	#N/A	#N/A
Trait11. Maximum petal in width (cm)	chr2__108647391	2	108647391	2.1204e-09	108597391	108697391	Nn2g15755	AT4G25835	#N/A	#N/A
							Nn2g15756	AT3G48280	CYP71A25	Golgi apparatus, Golgi cis cisterna, mitochondrion
							Nn2g15757	AT1G49970	SVR2	RNA processing, chloroplast organization, protein quality control for misfolded or incompletely synthesized proteins, rRNA processing
							Nn2g15758	AT1G58170	#N/A	Disease resistance-responsive (dirigent-like protein) family protein,
							Nn2g15759	AT1G65870	#N/A	Disease resistance-responsive (dirigent-like protein) family protein
							Nn2g15760	AT5G42500	#N/A	Disease resistance-responsive (dirigent-like protein) family protein
							Nn2g15761	AT5G01210	#N/A	Transferase activity
							Nn2g15762	AT1G49470	#N/A	Transmembrane epididymal protein
							Nn2g15763	AT1G55230	#N/A	Proteinase inhibitor I4, serpin (DUF716)
	chr2__82804721	2	82804721	7.3673e-09	82754721	82854721	Nn2g14729	#N/A	#N/A	#N/A
							Nn2g14730	AT1G08680	ZIGA4	Protein autophosphorylation
	chr2__57990178	2	57990178	1.5253e-08	57940178	58040178	Nn2g13886	AT2G27940	ATL57	RING/U-box superfamily protein, Protein ubiquitination
							Nn2g13887	AT3G53130	CYP97C1	Carotenoid biosynthetic process
							Nn2g13888	#N/A	#N/A	#N/A
							Nn2g13889	AT2G36690	GIM2	Catalyzes the stereospecific hydration of GA12 to produce DHGA12, negatively regulates ABA sensitivity during germination, phototrophic establishment and seedling development.
	chr3__39951420	3	39951420	1.6881e-09	39901420	40001420	Nn3g18854	AT4G37740	GRF2	Leaf development, Negative regulation of cell population proliferation, Root development
							Nn3g18855	#N/A	#N/A	Translation, ribosomal structure and biogenesis
							Nn3g18856	#N/A	#N/A	#N/A
							Nn3g18857	AT2G46770	NST1	Anther dehiscence, Embryo development ending in seed dormancy, Fruit dehiscence, Lignin biosynthetic process, Plant-type secondary cell wall biogenesis, Positive regulation of transcription, DNA-templated
							Nn3g18858	AT3G61920	#N/A	PADRE protein
	chr4__4573781	4	4573781	3.3249e-09	4523781	4623781	Nn4g22217	#N/A	#N/A	RNA processing and modification
	chr7__43758043	7	43758043	7.7096e-08	43708043	43808043	Nn7g37875	AT5G57560	TCH4	Cellular response to hypoxia, plant-type cell wall organization, response to auxin, response to brassinosteroid, response to cold, response to heat, response to mechanical stimulus
							Nn7g37876	AT2G02120	LCR70	Mediates ammonium metabolism by regulatingglutamine synthetase activity
Trait 12. Plant size	chr1__80616575	1	80616575	3.493e-10	80566575	80666575	Nn1g03865	AT1G49340	ATPI4K	Encodes a phosphatidylinositol 4-kinase that is expressed in inflorescences and shoots
	chr1__32824188	1	32824188	1.6972e-08	32774188	32874188	Nn1g01511	#N/A	#N/A	#N/A
	chr1__32824282	1	32824282	1.6972e-08	32774282	32874282	Nn1g01511	#N/A	#N/A	#N/A
	chr3__21270844	3	21270844	1.3863e-08	21220844	21320844	Nn3g17627	AT1G74030	ENO1	Trichome morphogenesis
							Nn3g17628	#N/A	#N/A	#N/A
							Nn3g17629	AT1G26170	IMB5	Protein import into nucleus, protein transport
							Nn3g17630	AT4G31720	TAF10	DNA-templated transcription, initiation, histone acetylation, transcription initiation from RNA polymerase II promoter
							Nn3g17631	AT5G38530	TSBTYPE2	Trytophan biosynthetic process
	chr3__46907530	3	46907530	1.6972e-08	46857530	46957530	Nn3g19267	AT2G05260	#N/A	Alpha/beta-Hydrolases superfamily protei, lipid metabolic process
							Nn3g19268	#N/A	#N/A	#N/A
							Nn3g19269	AT3G03150	#N/A	#N/A
							Nn3g19270	AT1G05520	ATSEC23B	COPII-coated vesicle cargo loading, intracellular protein transport
	chr4__14872864	4	14872864	3.3794e-10	14822864	14922864	Nn4g22976	AT4G14440	ECI3	Fatty acid catabolic process
							Nn4g22977	AT1G69970	CLE26	Cell-cell signaling involved in cell fate commitment, maintenance of root meristem identity, phloem development, regulation of cell differentiation
							Nn4g22978	#N/A	#N/A	5-formyltetrahydrofolate cyclo-ligase activity, ATP binding, folic acid-containing compound biosynthetic process
							Nn4g22979	AT1G18980	#N/A	RmlC-like cupins superfamily protein, response to stress
							Nn4g22980	AT3G28460	RSMD	Methyltransferase
							Nn4g22981	AT1G14300	#N/A	ARM repeat superfamily protein
	chr4__14905001	4	14905001	4.9167e-10	14855001	14955001	Nn4g22982	AT1G59820	ALA3	Golgi vesicle budding, protein localization involved in auxin polar transport, root development, shoot system development, vesicle-mediated transport
	chr4__14270514	4	14270514	7.1074e-10	14220514	14320514	Nn4g22931	#N/A	#N/A	Zinc finger MYND domain protein
							Nn4g22932	AT5G06350	#N/A	ARM repeat superfamily protein
							Nn4g22933	#N/A	#N/A	Catalytic activity, heterocyclic compound binding, macromolecule metabolic
							Nn4g22934	AT1G70150	#N/A	Zinc ion binding protein
							Nn4g22935	AT3G48160	DEL1	DNA endoreduplication, negative regulation of DNA endoreduplication
							Nn4g22936	AT2G47140	SDR5	NAD(P)-binding Rossmann-fold superfamily protein
	chr4__7290975	4	7290975	2.3972e-09	7240975	7340975	Nn4g22433	AT5G57300	COQ5	S-adenosyl-L-methionine-dependent methyltransferases superfamily protein, ubiquinone biosynthetic process
	chr4__15021829	4	15021829	5.6566e-09	14971829	15071829	Nn4g22982	AT1G59820	ALA3	Encodes a phospholipid translocase. Involved in secretory vesicle formation from trans-Golgi in peripheral columella cells at the root tip. Mutants have short primary roots and grow slower.
	chr4__14904894	4	14904894	6.3148e-09	14854894	14954894	Nn4g22982	AT1G59820	ALA3	Encodes a phospholipid translocase. Involved in secretory vesicle formation from trans-Golgi in peripheral columella cells at the root tip. Mutants have short primary roots and grow slower.
	chr4__14182132	4	14182132	7.2052e-09	14132132	14232132	Nn4g22928	AT2G31260	APG9	Involved in autophagy, the process of vacuolar bulk degradation of cytoplasmic components. Mutant shows accelerated bolting and senescence
	chr4__15579635	4	15579635	2.052e-08	15529635	15629635	Nn4g23012	AT5G15070	VIP2	Inositol metabolic process, inositol phosphate biosynthetic process, phosphorylation, positive regulation of vitamin E biosynthetic process
	chr5__26594815	5	26594815	1.218e-09	26544815	26644815	Nn5g27595	AT4G27220	AT4G27220	NB-ARC domain-containing disease resistance protein
							Nn5g27596	AT3G26618	ERF1-3	Cytoplasmic translational termination, translational termination
	chr7__16669646	7	16669646	1.2446e-09	16619646	16719646	Nn7g36856	AT2G46370	JAR1	Cellular response to auxin stimulus, induced systemic resistance, jasmonic acid mediated signaling pathway, jasmonic acid and ethylene-dependent systemic resistance, jasmonic acid metabolic process, negative regulation of defense response, photomorphogenesis, protein adenylylation, red, far-red light phototransduction, regulation of reactive oxygen species metabolic process, regulation of respons…
							Nn7g36857	#N/A	#N/A	#N/A
							Nn7g36858	AT4G00550	DGD2	Digalactosyl diacylglycerol deficient 2
	chr7__18012638	7	18012638	1.9427e-09	17962638	18062638	Nn7g36932	AT3G56690	CIP111	Encodes a protein similar to ATPases and binds to calmodulin in vitro.
							Nn7g36933	AT5G07020	MPH1	Encodes an integral thylakoid membrane protein that interacts with PSII core complexes and contributes to the maintenance of PSII homeostasis upon exposure to photoinhibitory light conditions by participating in the protection and stabilization of PSII under photoinhibitory stress.
							Nn7g36934	AT3G10760	#N/A	Rregulation of transcription, DNA-templated
	chr7__41472614	7	41472614	9.6361e-09	41422614	41522614	#N/A	#N/A	#N/A	#N/A
	chr7__13435447	7	13435447	1.6972e-08	13385447	13485447	Nn7g36676	#N/A	#N/A	Oxidoreductase activity, acting on CH-OH group of donors
							Nn7g36677	#N/A	#N/A	#N/A
							Nn7g36678	#N/A	#N/A	#N/A
							Nn7g36679	AT4G29050	#N/A	Defense response to bacterium, defense response to oomycetes, protein phosphorylation
							Nn7g36680	#N/A	#N/A	#N/A
							Nn7g36681	AT4G29050	#N/A	Defense response to bacterium, defense response to oomycetes, protein phosphorylation
							Nn7g36682	AT4G29050	#N/A	Defense response to bacterium, defense response to oomycetes, protein phosphorylation
	chr8__397223	8	397223	7.9063e-12	347223	447223	Nn8g38508	AT4G33150	LKR	L-lysine catabolic process, L-lysine catabolic process to acetyl-CoA via saccharopine, lysine biosynthetic process via aminoadipic acid, response to karrikin
	chr8__37464210	8	37464210	1.7004e-09	37414210	37514210	Nn8g40573	#N/A	#N/A	#N/A
							Nn8g40574	AT5G38600	#N/A	Proline-rich spliceosome-associated (PSP) family protein / zinc knuckle (CCHC-type) family protein
	chr8__37300804	8	37300804	2.0664e-09	37250804	37350804	Nn8g40570	#N/A	#N/A	Ribosome, Structural constituent of ribosome, Translational elongation, Translation, Ribosomal structure and biogenesis
	chr8__25807520	8	25807520	4.2872e-09	25757520	25857520	Nn8g40189	AT1G80150	#N/A	Tetratricopeptide repeat (TPR)-like superfamily protein
							Nn8g40190	#N/A	#N/A	#N/A
							Nn8g40191	#N/A	#N/A	#N/A
							Nn8g40192	#N/A	#N/A	Extensin
							Nn8g40193	AT2G23940	#N/A	Transmembrane protein (DUF788), vacuolar protein processing
							Nn8g40194	AT5G08340	#N/A	Transmembrane protein (DUF789), vacuolar protein processing
	chr8__37424783	8	37424783	1.3952e-08	37374783	37474783	Nn8g40571	AT4G31750	WIN2	Defense response to bacterium, protein dephosphorylation
	chr8__38505852	8	38505852	1.3952e-08	38455852	38555852	Nn8g40603	AT4G30200	VEL1	Circadian regulation of gene expression, positive regulation of histone H3-K9 dimethylation, regulation of short-day photoperiodism, flowering, response to cold, vegetative to reproductive phase transition of meristem

## Sheet: Table S5
Supplementary Table 5. The number of candidate small RNAs (sRNA) in candidate region significantly associated with traits in 88 lotus accessions.
Traits	SNP_Maker	Small RNA
Trait 05 / Trait 06	chr5__3675283	sRNA16878696_24
Trait 05 / Trait 06	chr5__3675283	sRNA2965603_24
Trait 05 / Trait 06	chr5__3675283	sRNA4357361_24
Trait 05 / Trait 06	chr5__3675283	sRNA13065922_28
Trait 05 / Trait 06	chr5__3675283	sRNA11562975_24
Trait 05 / Trait 06	chr5__3675283	sRNA17265816_26
Trait 05 / Trait 06	chr5__3675283	sRNA7805926_24
Trait 05 / Trait 06	chr5__3675283	sRNA23755601_23
Trait 05 / Trait 06	chr5__3675283	sRNA2242623_24
Trait 05 / Trait 06	chr5__3675283	sRNA18337620_25
Trait 05 / Trait 06	chr5__3675283	sRNA18337619_24
Trait 05 / Trait 06	chr5__3675283	sRNA18337618_22
Trait 05 / Trait 06	chr5__3675283	sRNA6866975_21
Trait 05 / Trait 06	chr5__3675283	sRNA13288935_21
Trait 05 / Trait 06	chr5__3675283	sRNA18461318_24
Trait 05 / Trait 06	chr5__3675283	sRNA18418437_24
Trait 05 / Trait 06	chr5__3675283	sRNA23472749_23
Trait 05 / Trait 06	chr5__3675283	sRNA22487020_24
Trait 05 / Trait 06	chr5__3675283	sRNA2147698_22
Trait 05 / Trait 06	chr5__3675283	sRNA24240618_24
Trait 05 / Trait 06	chr5__3675283	sRNA9149810_24
Trait 05 / Trait 06	chr5__3675283	sRNA12694469_24
Trait 05 / Trait 06	chr5__3675283	sRNA1125786_24
Trait 05 / Trait 06	chr5__3675283	sRNA362131_25
Trait 05 / Trait 06	chr5__3675283	sRNA17787856_24
Trait 05 / Trait 06	chr5__3675283	sRNA21307596_24
Trait 05 / Trait 06	chr5__3675283	sRNA2364548_23
Trait 05 / Trait 06	chr5__3675283	sRNA9013193_24
Trait 05 / Trait 06	chr5__3675283	sRNA14285298_24
Trait 05 / Trait 06	chr5__3675283	sRNA17688179_24
Trait 05 / Trait 06	chr5__3675283	sRNA8046451_24
Trait 05 / Trait 06	chr5__3675283	sRNA8411083_24
Trait 05 / Trait 06	chr5__3675283	sRNA1162879_25
Trait 05 / Trait 06	chr5__3675283	sRNA23397608_24
Trait 05 / Trait 06	chr5__3675283	sRNA24289771_21
Trait 05 / Trait 06	chr5__3675283	sRNA18057747_21
Trait 05 / Trait 06	chr5__3675283	sRNA3084921_24
Trait 05 / Trait 06	chr5__3675283	sRNA15137370_24
Trait 05 / Trait 06	chr5__3675283	sRNA9933167_22
Trait 05 / Trait 06	chr5__3675283	sRNA20406295_22
Trait 05 / Trait 06	chr5__3675283	sRNA10093887_22
Trait 05 / Trait 06	chr5__3675283	sRNA436412_24
Trait 05 / Trait 06	chr5__3675283	sRNA14369060_24
Trait 05 / Trait 06	chr5__3675283	sRNA3646547_21
Trait 05 / Trait 06	chr5__3675283	sRNA19608886_24
Trait 05 / Trait 06	chr5__3675283	sRNA19972444_22
Trait 05 / Trait 06	chr5__3675283	sRNA10996708_20
Trait 05 / Trait 06	chr5__3675283	sRNA22340966_18
Trait 05 / Trait 06	chr5__3675283	sRNA5796799_27
Trait 05 / Trait 06	chr5__3675283	sRNA10902770_19
Trait 05 / Trait 06	chr5__3675283	sRNA23121774_18
Trait 05 / Trait 06	chr5__3675283	sRNA24200450_19
Trait 05 / Trait 06	chr5__3675283	sRNA24547122_20
Trait 05 / Trait 06	chr5__3675283	sRNA13482991_26
Trait 05 / Trait 06	chr5__3675283	sRNA16522072_25
Trait 05 / Trait 06	chr5__3675283	sRNA15568653_27
Trait 05 / Trait 06	chr5__3675283	sRNA4961270_21
Trait 05 / Trait 06	chr5__3675283	sRNA15568652_20
Trait 05 / Trait 06	chr5__3675283	sRNA21030905_30
Trait 05 / Trait 06	chr5__3675283	sRNA19390968_23
Trait 05 / Trait 06	chr5__3675283	sRNA11593766_21
Trait 05 / Trait 06	chr5__3675283	sRNA19390967_22
Trait 05 / Trait 06	chr5__3675283	sRNA22903704_23
Trait 05 / Trait 06	chr5__3675283	sRNA1736860_30
Trait 05 / Trait 06	chr5__3675283	sRNA18757133_23
Trait 05 / Trait 06	chr5__3675283	sRNA9669621_23
Trait 05 / Trait 06	chr5__3675283	sRNA5135263_30
Trait 05 / Trait 06	chr5__3675283	sRNA14814680_27
Trait 05 / Trait 06	chr5__3675283	sRNA5135262_28
Trait 05 / Trait 06	chr5__3675283	sRNA1769173_28
Trait 05 / Trait 06	chr5__3675283	sRNA5135261_27
Trait 05 / Trait 06	chr5__3675283	sRNA4458114_19
Trait 05 / Trait 06	chr5__3675283	sRNA5135260_26
Trait 05 / Trait 06	chr5__3675283	sRNA1769172_26
Trait 05 / Trait 06	chr5__3675283	sRNA14814679_22
Trait 05 / Trait 06	chr5__3675283	sRNA7523326_20
Trait 05 / Trait 06	chr5__3675283	sRNA5705633_30
Trait 05 / Trait 06	chr5__3675283	sRNA20899448_19
Trait 05 / Trait 06	chr5__3675283	sRNA19363387_19
Trait 05 / Trait 06	chr5__3675283	sRNA12942729_20
Trait 05 / Trait 06	chr5__3675283	sRNA15484469_21
Trait 05 / Trait 06	chr5__3675283	sRNA11190502_23
Trait 05 / Trait 06	chr5__3675283	sRNA23236854_29
Trait 05 / Trait 06	chr5__3675283	sRNA23236853_21
Trait 05 / Trait 06	chr5__3675283	sRNA12104378_23
Trait 05 / Trait 06	chr5__3675283	sRNA4965067_18
Trait 05 / Trait 06	chr5__3675283	sRNA10001693_26
Trait 05 / Trait 06	chr5__3675283	sRNA13897078_21
Trait 05 / Trait 06	chr5__3675283	sRNA14480187_22
Trait 05 / Trait 06	chr5__3675283	sRNA21095722_24
Trait 05 / Trait 06	chr5__3675283	sRNA320340_25
Trait 05 / Trait 06	chr5__3675283	sRNA3374461_23
Trait 05 / Trait 06	chr5__3675283	sRNA19293183_21
Trait 05 / Trait 06	chr5__3675283	sRNA13193207_29
Trait 05 / Trait 06	chr5__3675283	sRNA6729893_24
Trait 05 / Trait 06	chr5__3675283	sRNA414955_24
Trait 05 / Trait 06	chr5__3675283	sRNA11788235_24
Trait 05 / Trait 06	chr5__3675283	sRNA999592_24
Trait 05 / Trait 06	chr5__3675283	sRNA3291896_24
Trait 05 / Trait 06	chr5__3675283	sRNA18062023_21
Trait 05 / Trait 06	chr5__3675283	sRNA10690781_24
Trait 05 / Trait 06	chr5__3675283	sRNA18930814_24
Trait 05 / Trait 06	chr5__3675283	sRNA8828816_23
Trait 05 / Trait 06	chr5__3675283	sRNA10514596_24
Trait 05 / Trait 06	chr5__3675283	sRNA1243036_24
Trait 05 / Trait 06	chr5__3675283	sRNA1450166_23
Trait 05 / Trait 06	chr5__3675283	sRNA13279194_24
Trait 05 / Trait 06	chr5__3675283	sRNA15496007_24
Trait 05 / Trait 06	chr5__3675283	sRNA21731481_21
Trait 05 / Trait 06	chr5__3675283	sRNA6278883_25
Trait 05 / Trait 06	chr5__3675283	sRNA7515615_21
Trait 05 / Trait 06	chr5__3675283	sRNA15766316_24
Trait 05 / Trait 06	chr5__3675283	sRNA9855536_24
Trait 05 / Trait 06	chr5__3675283	sRNA4620627_24
Trait 05 / Trait 06	chr5__3675283	sRNA17387609_22
Trait 05 / Trait 06	chr5__3675283	sRNA5515891_25
Trait 05 / Trait 06	chr5__3675283	sRNA2752337_24
Trait 05 / Trait 06	chr5__3675283	sRNA9871340_24
Trait 05 / Trait 06	chr5__3675283	sRNA21236074_24
Trait 05 / Trait 06	chr5__3675283	sRNA7387911_24
Trait 05 / Trait 06	chr5__3675283	sRNA23848236_24
Trait 05 / Trait 06	chr5__3675283	sRNA23731438_24
Trait 05 / Trait 06	chr5__3675283	sRNA2379911_24
Trait 05 / Trait 06	chr5__3675283	sRNA2332063_24
Trait 05 / Trait 06	chr5__3675283	sRNA18184752_24
Trait 05 / Trait 06	chr5__3675283	sRNA16248453_23
Trait 05 / Trait 06	chr5__3675283	sRNA9551460_24
Trait 05 / Trait 06	chr5__3675283	sRNA1455949_24
Trait 05 / Trait 06	chr5__3675283	sRNA2946068_22
Trait 05 / Trait 06	chr5__3675283	sRNA23681865_24
Trait 05 / Trait 06	chr5__3675283	sRNA4628388_24
Trait 05 / Trait 06	chr5__3675283	sRNA9014378_24
Trait 05 / Trait 06	chr5__3675283	sRNA2849734_24
Trait 05 / Trait 06	chr5__3675283	sRNA6738812_24
Trait 05 / Trait 06	chr5__3675283	sRNA8763146_24
Trait 05 / Trait 06	chr5__3675283	sRNA16593507_24
Trait 05 / Trait 06	chr5__3675283	sRNA9124700_24
Trait 05 / Trait 06	chr5__3675283	sRNA22084172_24
Trait 05 / Trait 06	chr5__3675283	sRNA18457835_23
Trait 05 / Trait 06	chr5__3675283	sRNA6692917_24
Trait 05 / Trait 06	chr5__3675283	sRNA1326930_24
Trait 05 / Trait 06	chr5__3675283	sRNA4072516_24
Trait 05 / Trait 06	chr5__3675283	sRNA12202797_23
Trait 05 / Trait 06	chr5__3675283	sRNA12202798_24
Trait 05 / Trait 06	chr5__3675283	sRNA14700605_23
Trait 05 / Trait 06	chr5__3675283	sRNA14700606_24
Trait 05 / Trait 06	chr5__3675283	sRNA4166550_23
Trait 05 / Trait 06	chr5__3675283	sRNA4166551_24
Trait 05 / Trait 06	chr5__3675283	sRNA12655868_22
Trait 05 / Trait 06	chr5__3675283	sRNA12655869_23
Trait 05 / Trait 06	chr5__3675283	sRNA12655870_24
Trait 05 / Trait 06	chr5__3675283	sRNA5758738_24
Trait 05 / Trait 06	chr5__3675283	sRNA14140545_24
Trait 05 / Trait 06	chr5__3675283	sRNA1952092_24
Trait 05 / Trait 06	chr5__3675283	sRNA5175082_24
Trait 05 / Trait 06	chr5__3675283	sRNA4582550_24
Trait 05 / Trait 06	chr5__3675283	sRNA2848302_24
Trait 05 / Trait 06	chr5__3675283	sRNA8547117_24
Trait 05 / Trait 06	chr5__3675283	sRNA18626847_24
Trait 05 / Trait 06	chr5__3675283	sRNA16462421_24
Trait 05 / Trait 06	chr5__3675283	sRNA18626846_23
Trait 05 / Trait 06	chr5__3675283	sRNA22143562_21
Trait 05 / Trait 06	chr5__3675283	sRNA21540922_24
Trait 05 / Trait 06	chr5__3675283	sRNA2384649_24
Trait 05 / Trait 06	chr5__3675283	sRNA17413472_24
Trait 05 / Trait 06	chr5__3675283	sRNA2498138_24
Trait 05 / Trait 06	chr5__3675283	sRNA16479361_22
Trait 05 / Trait 06	chr5__3675283	sRNA8132882_24
Trait 05 / Trait 06	chr5__3675283	sRNA23332015_20
Trait 05 / Trait 06	chr5__3675283	sRNA8861454_24
Trait 05 / Trait 06	chr5__3675283	sRNA21807207_23
Trait 05 / Trait 06	chr5__3675283	sRNA17928548_21
Trait 05 / Trait 06	chr5__3675283	sRNA17588290_21
Trait 05 / Trait 06	chr5__3675283	sRNA16032426_24
Trait 05 / Trait 06	chr5__3675283	sRNA7896495_21
Trait 05 / Trait 06	chr5__3675283	sRNA7896496_24
Trait 05 / Trait 06	chr5__3675283	sRNA20687800_22
Trait 05 / Trait 06	chr5__3675283	sRNA20687801_23
Trait 05 / Trait 06	chr5__3675283	sRNA959570_24
Trait 05 / Trait 06	chr5__3675283	sRNA4492238_24
Trait 05 / Trait 06	chr5__3675283	sRNA10216513_24
Trait 05 / Trait 06	chr5__3675283	sRNA20791772_21
Trait 05 / Trait 06	chr5__3675283	sRNA3286974_24
Trait 05 / Trait 06	chr5__3675283	sRNA12689677_23
Trait 05 / Trait 06	chr5__3675283	sRNA4177730_24
Trait 05 / Trait 06	chr5__3675283	sRNA9350643_24
Trait 05 / Trait 06	chr5__3675283	sRNA1059015_24
Trait 05 / Trait 06	chr5__3675283	sRNA3462994_24
Trait 05 / Trait 06	chr5__3675283	sRNA8205152_24
Trait 05 / Trait 06	chr5__3675283	sRNA2578194_24
Trait 05 / Trait 06	chr5__3675283	sRNA19288800_24
Trait 05 / Trait 06	chr5__3675283	sRNA890644_24
Trait 05 / Trait 06	chr5__3675283	sRNA21856323_24
Trait 05 / Trait 06	chr5__3675283	sRNA23093181_24
Trait 05 / Trait 06	chr5__3675283	sRNA7366993_24
Trait 05 / Trait 06	chr5__3675283	sRNA567879_24
Trait 05 / Trait 06	chr5__3675283	sRNA10371461_24
Trait 05 / Trait 06	chr5__3675283	sRNA3462169_24
Trait 05 / Trait 06	chr5__3675283	sRNA5931720_18
Trait 05 / Trait 06	chr5__3675283	sRNA1058703_24
Trait 05 / Trait 06	chr5__3675283	sRNA18632181_23
Trait 05 / Trait 06	chr5__3675283	sRNA23681097_21
Trait 05 / Trait 06	chr5__3675283	sRNA24151203_24
Trait 05 / Trait 06	chr5__3675283	sRNA2323109_24
Trait 05 / Trait 06	chr5__3675283	sRNA15407296_24
Trait 05 / Trait 06	chr5__3675283	sRNA10311530_24
Trait 05 / Trait 06	chr5__3675283	sRNA4972240_22
Trait 05 / Trait 06	chr5__3675283	sRNA4972241_24
Trait 05 / Trait 06	chr5__3675283	sRNA6695949_24
Trait 05 / Trait 06	chr5__3675283	sRNA684569_24
Trait 05 / Trait 06	chr5__3675283	sRNA7240126_24
Trait 05 / Trait 06	chr5__3675283	sRNA1518599_24
Trait 05 / Trait 06	chr5__3675283	sRNA21160989_24
Trait 05 / Trait 06	chr5__3675283	sRNA6824492_24
Trait 05 / Trait 06	chr5__3675283	sRNA6307251_24
Trait 05 / Trait 06	chr5__3675283	sRNA22411135_22
Trait 05 / Trait 06	chr5__3675283	sRNA8602144_20
Trait 05 / Trait 06	chr5__3675283	sRNA2083686_24
Trait 05 / Trait 06	chr5__3675283	sRNA14121348_24
Trait 05 / Trait 06	chr5__3675283	sRNA23180844_21
Trait 05 / Trait 06	chr5__3675283	sRNA1746404_25
Trait 05 / Trait 06	chr5__3675283	sRNA14519368_24
Trait 05 / Trait 06	chr5__3675283	sRNA22291886_24
Trait 05 / Trait 06	chr5__3675283	sRNA19099531_24
Trait 05 / Trait 06	chr5__3675283	sRNA5054247_24
Trait 05 / Trait 06	chr5__3675283	sRNA14728186_23
Trait 05 / Trait 06	chr5__3675283	sRNA5233926_24
Trait 05 / Trait 06	chr5__3675283	sRNA14946013_22
Trait 05 / Trait 06	chr5__3675283	sRNA22316327_24
Trait 05 / Trait 06	chr5__3675283	sRNA1030781_24
Trait 05 / Trait 06	chr5__3675283	sRNA8149517_24
Trait 05 / Trait 06	chr5__3675283	sRNA17338550_24
Trait 05 / Trait 06	chr5__3675283	sRNA7958123_24
Trait 05 / Trait 06	chr5__3675283	sRNA480430_24
Trait 05 / Trait 06	chr5__3675283	sRNA23804556_24
Trait 05 / Trait 06	chr5__3675283	sRNA7787233_24
Trait 05 / Trait 06	chr5__3675283	sRNA6750729_24
Trait 05 / Trait 06	chr5__3675283	sRNA6940636_24
Trait 05 / Trait 06	chr5__3675283	sRNA5772382_24
Trait 05 / Trait 06	chr5__3675283	sRNA39676_24
Trait 05 / Trait 06	chr5__3675283	sRNA4672222_24
Trait 05 / Trait 06	chr5__3675283	sRNA8270199_24
Trait 05 / Trait 06	chr5__3675283	sRNA14597130_23
Trait 05 / Trait 06	chr5__3675283	sRNA22926780_24
Trait 05 / Trait 06	chr5__3675283	sRNA7527892_25
Trait 05 / Trait 06	chr5__3675283	sRNA7527891_24
Trait 05 / Trait 06	chr5__3675283	sRNA2624373_23
Trait 05 / Trait 06	chr5__3675283	sRNA9511992_24
Trait 05 / Trait 06	chr5__3675283	sRNA3213761_24
Trait 05 / Trait 06	chr5__3675283	sRNA9511991_23
Trait 05 / Trait 06	chr5__3675283	sRNA14605571_24
Trait 05 / Trait 06	chr5__3675283	sRNA17913749_24
Trait 05 / Trait 06	chr5__3675283	sRNA18502333_24
Trait 05 / Trait 06	chr5__3675283	sRNA7109024_24
Trait 05 / Trait 06	chr5__3675283	sRNA13764957_24
Trait 05 / Trait 06	chr5__3675283	sRNA18472394_22
Trait 05 / Trait 06	chr5__3675283	sRNA6781838_24
Trait 05 / Trait 06	chr5__3675283	sRNA4597747_24
Trait 05 / Trait 06	chr5__3675283	sRNA22568285_23
Trait 05 / Trait 06	chr5__3675283	sRNA22568286_24
Trait 05 / Trait 06	chr5__3675283	sRNA12362053_24
Trait 05 / Trait 06	chr5__3675283	sRNA733103_25
Trait 05 / Trait 06	chr5__3675283	sRNA14262129_23
Trait 05 / Trait 06	chr5__3675283	sRNA16404641_24
Trait 05 / Trait 06	chr5__3675283	sRNA17169129_24
Trait 05 / Trait 06	chr5__3675283	sRNA7112789_21
Trait 05 / Trait 06	chr5__3675283	sRNA6242826_24
Trait 05 / Trait 06	chr5__3675283	sRNA9567236_24
Trait 05 / Trait 06	chr5__3675283	sRNA19863644_24
Trait 05 / Trait 06	chr5__3675283	sRNA12410393_19
Trait 05 / Trait 06	chr5__3675283	sRNA90520_24
Trait 05 / Trait 06	chr5__3675283	sRNA9105816_24
Trait 05 / Trait 06	chr5__3675283	sRNA1226342_24
Trait 05 / Trait 06	chr5__3675283	sRNA7755750_24
Trait 05 / Trait 06	chr5__3675283	sRNA24450275_24
Trait 05 / Trait 06	chr5__3675283	sRNA17453080_21
Trait 05 / Trait 06	chr5__3675283	sRNA20749567_24
Trait 05 / Trait 06	chr5__3675283	sRNA7919676_25
Trait 05 / Trait 06	chr5__3675283	sRNA6491634_24
Trait 05 / Trait 06	chr5__3675283	sRNA19570427_24
Trait 05 / Trait 06	chr5__3675283	sRNA1994063_24
Trait 05 / Trait 06	chr5__3675283	sRNA10913674_24
Trait 05 / Trait 06	chr5__3675283	sRNA3451395_24
Trait 05 / Trait 06	chr5__3675283	sRNA14166676_21
Trait 05 / Trait 06	chr5__3675283	sRNA7130250_24
Trait 05 / Trait 06	chr5__3675283	sRNA18561340_24
Trait 05 / Trait 06	chr5__3675283	sRNA18567940_24
Trait 05 / Trait 06	chr5__3675283	sRNA23705714_24
Trait 05 / Trait 06	chr5__3675283	sRNA5780940_24
Trait 05 / Trait 06	chr5__3675283	sRNA17221446_24
Trait 05 / Trait 06	chr5__3675283	sRNA20746826_24
Trait 05 / Trait 06	chr5__3675283	sRNA6695543_24
Trait 05 / Trait 06	chr5__3675283	sRNA6479693_21
Trait 05 / Trait 06	chr5__3675283	sRNA23528722_22
Trait 05 / Trait 06	chr5__3675283	sRNA300591_24
Trait 05 / Trait 06	chr5__3675283	sRNA17196454_22
Trait 05 / Trait 06	chr5__3675283	sRNA1134674_24
Trait 05 / Trait 06	chr5__3675283	sRNA3136125_24
Trait 05 / Trait 06	chr5__3675283	sRNA6541573_21
Trait 05 / Trait 06	chr5__3675283	sRNA11058442_23
Trait 05 / Trait 06	chr5__3675283	sRNA9084993_21
Trait 05 / Trait 06	chr5__3675283	sRNA9084994_24
Trait 05 / Trait 06	chr5__3675283	sRNA24017658_23
Trait 05 / Trait 06	chr5__3675283	sRNA15748659_23
Trait 05 / Trait 06	chr5__3675283	sRNA1988491_24
Trait 05 / Trait 06	chr5__3675283	sRNA18170376_24
Trait 05 / Trait 06	chr5__3675283	sRNA9260655_21
Trait 05 / Trait 06	chr5__3675283	sRNA18472088_24
Trait 05 / Trait 06	chr5__3675283	sRNA20298775_22
Trait 05 / Trait 06	chr5__3675283	sRNA11209377_24
Trait 05 / Trait 06	chr5__3675283	sRNA21756591_24
Trait 05 / Trait 06	chr5__3675283	sRNA12513395_25
Trait 05 / Trait 06	chr5__3675283	sRNA8285434_24
Trait 05 / Trait 06	chr5__3675283	sRNA2870945_24
Trait 05 / Trait 06	chr5__3675283	sRNA18000384_24
Trait 05 / Trait 06	chr5__3675283	sRNA5833675_26
Trait 05 / Trait 06	chr5__3675283	sRNA9009415_24
Trait 05 / Trait 06	chr5__3675283	sRNA9009414_22
Trait 05 / Trait 06	chr5__3675283	sRNA5451645_24
Trait 05 / Trait 06	chr5__3675283	sRNA4064612_24
Trait 05 / Trait 06	chr5__3675283	sRNA9516528_23
Trait 05 / Trait 06	chr5__3675283	sRNA6380658_24
Trait 05 / Trait 06	chr5__3675283	sRNA9610973_24
Trait 05 / Trait 06	chr5__3675283	sRNA1697053_23
Trait 05 / Trait 06	chr5__3675283	sRNA1697054_24
Trait 05 / Trait 06	chr5__3675283	sRNA673206_24
Trait 05 / Trait 06	chr5__3675283	sRNA18627972_23
Trait 05 / Trait 06	chr5__3675283	sRNA778582_24
Trait 05 / Trait 06	chr5__3675283	sRNA7788517_25
Trait 05 / Trait 06	chr5__3675283	sRNA7143958_18
Trait 05 / Trait 06	chr5__3675283	sRNA3157271_24
Trait 05 / Trait 06	chr5__3675283	sRNA18562169_24
Trait 05 / Trait 06	chr5__3675283	sRNA23932962_24
Trait 05 / Trait 06	chr5__3675283	sRNA2762371_19
Trait 05 / Trait 06	chr5__3675283	sRNA5526115_24
Trait 05 / Trait 06	chr5__3675283	sRNA22707285_24
Trait 05 / Trait 06	chr5__3675283	sRNA23102009_24
Trait 05 / Trait 06	chr5__3675283	sRNA24225020_24
Trait 05 / Trait 06	chr5__3675283	sRNA7684230_24
Trait 05 / Trait 06	chr5__3675283	sRNA23684429_24
Trait 05 / Trait 06	chr5__3675283	sRNA6553314_24
Trait 05 / Trait 06	chr5__3675283	sRNA9552093_24
Trait 05 / Trait 06	chr5__3675283	sRNA1976891_22
Trait 05 / Trait 06	chr5__3675283	sRNA23047920_24
Trait 05 / Trait 06	chr5__3675283	sRNA23551592_24
Trait 05 / Trait 06	chr5__3675283	sRNA1482829_24
Trait 05 / Trait 06	chr5__3675283	sRNA7982375_20
Trait 05 / Trait 06	chr5__3675283	sRNA13967210_24
Trait 05 / Trait 06	chr5__3675283	sRNA22829721_24
Trait 05 / Trait 06	chr5__3675283	sRNA554870_24
Trait 05 / Trait 06	chr5__3675283	sRNA60745_24
Trait 05 / Trait 06	chr5__3675283	sRNA4694386_24
Trait 05 / Trait 06	chr5__3675283	sRNA5035273_21
Trait 05 / Trait 06	chr5__3675283	sRNA9198894_23
Trait 05 / Trait 06	chr5__3675283	sRNA20228338_24
Trait 05 / Trait 06	chr5__3675283	sRNA10154031_24
Trait 05 / Trait 06	chr5__3675283	sRNA5612828_23
Trait 05 / Trait 06	chr5__3675283	sRNA5612829_24
Trait 05 / Trait 06	chr5__3675283	sRNA9547840_24
Trait 05 / Trait 06	chr5__3675283	sRNA7321580_24
Trait 05 / Trait 06	chr5__3675283	sRNA22687992_24
Trait 05 / Trait 06	chr5__3675283	sRNA920225_24
Trait 05 / Trait 06	chr5__3675283	sRNA3310038_24
Trait 05 / Trait 06	chr5__3675283	sRNA2573790_23
Trait 05 / Trait 06	chr5__3675283	sRNA8549707_24
Trait 05 / Trait 06	chr5__3675283	sRNA21671740_24
Trait 05 / Trait 06	chr5__3675283	sRNA21670754_30
Trait 05 / Trait 06	chr5__3675283	sRNA17266697_24
Trait 05 / Trait 06	chr5__3675283	sRNA19851353_24
Trait 05 / Trait 06	chr5__3675283	sRNA6584554_24
Trait 05 / Trait 06	chr5__3675283	sRNA5073244_24
Trait 05 / Trait 06	chr5__3675283	sRNA12379557_24
Trait 05 / Trait 06	chr5__3675283	sRNA14161796_22
Trait 05 / Trait 06	chr5__3675283	sRNA11654645_22
Trait 05 / Trait 06	chr5__3675283	sRNA9188911_24
Trait 05 / Trait 06	chr5__3675283	sRNA634710_24
Trait 05 / Trait 06	chr5__3675283	sRNA7338057_24
Trait 05 / Trait 06	chr5__3675283	sRNA5740921_24
Trait 05 / Trait 06	chr5__3675283	sRNA8481090_24
Trait 05 / Trait 06	chr5__3675283	sRNA23977793_24
Trait 05 / Trait 06	chr5__3675283	sRNA24072882_24
Trait 05 / Trait 06	chr5__3675283	sRNA20002005_21
Trait 05 / Trait 06	chr5__3675283	sRNA16279895_24
Trait 05 / Trait 06	chr5__3675283	sRNA21431089_22
Trait 05 / Trait 06	chr5__3675283	sRNA17089538_22
Trait 05 / Trait 06	chr5__3675283	sRNA15026125_26
Trait 05 / Trait 06	chr5__3675283	sRNA22866124_24
Trait 05 / Trait 06	chr5__3675283	sRNA24097237_24
Trait 05 / Trait 06	chr5__3675283	sRNA4447250_24
Trait 05 / Trait 06	chr5__3675283	sRNA8255169_24
Trait 05 / Trait 06	chr5__3675283	sRNA22932211_24
Trait 05 / Trait 06	chr5__3675283	sRNA7318450_23
Trait 05 / Trait 06	chr5__3675283	sRNA16688971_24
Trait 05 / Trait 06	chr5__3675283	sRNA21322119_24
Trait 05 / Trait 06	chr5__3675283	sRNA11693778_24
Trait 05 / Trait 06	chr5__3675283	sRNA6419469_23
Trait 05 / Trait 06	chr5__3675283	sRNA18524896_24
Trait 05 / Trait 06	chr5__3675283	sRNA7565074_23
Trait 05 / Trait 06	chr5__3675283	sRNA9130388_24
Trait 05 / Trait 06	chr5__3675283	sRNA3234138_24
Trait 05 / Trait 06	chr5__3675283	sRNA8488025_24
Trait 05 / Trait 06	chr5__3675283	sRNA17027339_23
Trait 05 / Trait 06	chr5__3675283	sRNA17027340_24
Trait 05 / Trait 06	chr5__3675283	sRNA39968_22
Trait 05 / Trait 06	chr5__3675283	sRNA1141520_23
Trait 05 / Trait 06	chr5__3675283	sRNA1007933_23
Trait 05 / Trait 06	chr5__3675283	sRNA21049453_25
Trait 05 / Trait 06	chr5__3675283	sRNA14518254_24
Trait 05 / Trait 06	chr5__3675283	sRNA24235691_24
Trait 05 / Trait 06	chr5__3675283	sRNA24555823_24
Trait 05 / Trait 06	chr5__3675283	sRNA21592066_24
Trait 05 / Trait 06	chr5__3675283	sRNA110201_24
Trait 05 / Trait 06	chr5__3675283	sRNA16815852_24
Trait 05 / Trait 06	chr5__3675283	sRNA23102068_20
Trait 05 / Trait 06	chr5__3675283	sRNA2835825_24
Trait 05 / Trait 06	chr5__3675283	sRNA21313406_24
Trait 05 / Trait 06	chr5__3675283	sRNA17285743_24
Trait 05 / Trait 06	chr5__3675283	sRNA7592701_24
Trait 05 / Trait 06	chr5__3675283	sRNA8919888_24
Trait 05 / Trait 06	chr5__3675283	sRNA6730630_24
Trait 05 / Trait 06	chr5__3675283	sRNA17499692_23
Trait 05 / Trait 06	chr5__3675283	sRNA3024395_24
Trait 05 / Trait 06	chr5__3675283	sRNA8814701_23
Trait 05 / Trait 06	chr5__3675283	sRNA8814702_24
Trait 05 / Trait 06	chr5__3675283	sRNA22991376_23
Trait 05 / Trait 06	chr5__3675283	sRNA22991377_24
Trait 05 / Trait 06	chr5__3675283	sRNA4909219_24
Trait 05 / Trait 06	chr5__3675283	sRNA7437335_24
Trait 05 / Trait 06	chr5__3675283	sRNA20565971_24
Trait 05 / Trait 06	chr5__3675283	sRNA19979774_23
Trait 05 / Trait 06	chr5__3675283	sRNA3358550_24
Trait 05 / Trait 06	chr5__3675283	sRNA23236968_22
Trait 05 / Trait 06	chr5__3675283	sRNA22577047_24
Trait 05 / Trait 06	chr5__3675283	sRNA22577046_23
Trait 05 / Trait 06	chr5__3675283	sRNA355818_24
Trait 05 / Trait 06	chr5__3675283	sRNA2805350_25
Trait 05 / Trait 06	chr5__3675283	sRNA8066095_24
Trait 05 / Trait 06	chr5__3675283	sRNA9517329_24
Trait 05 / Trait 06	chr5__3675283	sRNA9065221_24
Trait 05 / Trait 06	chr5__3675283	sRNA22386711_24
Trait 05 / Trait 06	chr5__3675283	sRNA12447092_24
Trait 05 / Trait 06	chr5__3675283	sRNA22720929_23
Trait 05 / Trait 06	chr5__3675283	sRNA1363046_24
Trait 05 / Trait 06	chr5__3675283	sRNA6105973_19
Trait 05 / Trait 06	chr5__3675283	sRNA9351747_23
Trait 05 / Trait 06	chr5__3675283	sRNA10369963_23
Trait 05 / Trait 06	chr5__3675283	sRNA1147239_20
Trait 05 / Trait 06	chr5__3675283	sRNA20614320_24
Trait 05 / Trait 06	chr5__3675283	sRNA11027380_24
Trait 05 / Trait 06	chr5__3675283	sRNA6652731_24
Trait 05 / Trait 06	chr5__3675283	sRNA2857643_24
Trait 05 / Trait 06	chr5__3675283	sRNA3050685_24
Trait 05 / Trait 06	chr5__3675283	sRNA23317045_21
Trait 05 / Trait 06	chr5__3675283	sRNA18022123_24
Trait 05 / Trait 06	chr5__3675283	sRNA1533259_23
Trait 05 / Trait 06	chr5__3675283	sRNA17727897_24
Trait 05 / Trait 06	chr5__3675283	sRNA12280626_21
Trait 05 / Trait 06	chr5__3675283	sRNA5922464_24
Trait 05 / Trait 06	chr5__3675283	sRNA2718235_24
Trait 05 / Trait 06	chr5__3675283	sRNA16660019_24
Trait 05 / Trait 06	chr5__3675283	sRNA1496327_24
Trait 05 / Trait 06	chr5__3675283	sRNA4848438_24
Trait 05 / Trait 06	chr5__3675283	sRNA3285373_24
Trait 05 / Trait 06	chr5__3675283	sRNA18712670_24
Trait 05 / Trait 06	chr5__3675283	sRNA23069121_21
Trait 05 / Trait 06	chr5__3675283	sRNA3569346_24
Trait 05 / Trait 06	chr5__3675283	sRNA7227735_24
Trait 05 / Trait 06	chr5__3675283	sRNA19823747_24
Trait 05 / Trait 06	chr5__3675283	sRNA2381614_24
Trait 05 / Trait 06	chr5__3675283	sRNA1640919_24
Trait 05 / Trait 06	chr5__3675283	sRNA23727102_21
Trait 05 / Trait 06	chr5__3675283	sRNA11796066_24
Trait 05 / Trait 06	chr5__3675283	sRNA11540628_24
Trait 05 / Trait 06	chr5__3675283	sRNA3805846_24
Trait 05 / Trait 06	chr5__3675283	sRNA1205121_23
Trait 05 / Trait 06	chr5__3675283	sRNA3805845_20
Trait 05 / Trait 06	chr5__3675283	sRNA6605638_23
Trait 05 / Trait 06	chr5__3675283	sRNA18575285_23
Trait 05 / Trait 06	chr5__3675283	sRNA5704068_24
Trait 05 / Trait 06	chr5__3675283	sRNA20722765_21
Trait 05 / Trait 06	chr5__3675283	sRNA1858483_24
Trait 05 / Trait 06	chr5__3675283	sRNA22882714_24
Trait 05 / Trait 06	chr5__3675283	sRNA3841086_21
Trait 05 / Trait 06	chr5__3675283	sRNA2772566_23
Trait 05 / Trait 06	chr5__3675283	sRNA824421_24
Trait 05 / Trait 06	chr5__3675283	sRNA1294997_23
Trait 05 / Trait 06	chr5__3675283	sRNA14864566_22
Trait 05 / Trait 06	chr5__3675283	sRNA8629506_24
Trait 05 / Trait 06	chr5__3675283	sRNA1861494_24
Trait 05 / Trait 06	chr5__3675283	sRNA16651488_24
Trait 05 / Trait 06	chr5__3675283	sRNA6909475_24
Trait 05 / Trait 06	chr5__3675283	sRNA140166_24
Trait 05 / Trait 06	chr5__3675283	sRNA4190050_23
Trait 05 / Trait 06	chr5__3675283	sRNA2186800_20
Trait 05 / Trait 06	chr5__3675283	sRNA6147207_23
Trait 05 / Trait 06	chr5__3675283	sRNA18502573_24
Trait 05 / Trait 06	chr5__3675283	sRNA24067956_22
Trait 05 / Trait 06	chr5__3675283	sRNA12903475_24
Trait 05 / Trait 06	chr5__3675283	sRNA1904256_24
Trait 05 / Trait 06	chr5__3675283	sRNA624918_24
Trait 05 / Trait 06	chr5__3675283	sRNA6445417_24
Trait 05 / Trait 06	chr5__3675283	sRNA16543732_24
Trait 05 / Trait 06	chr5__3675283	sRNA3830573_24
Trait 05 / Trait 06	chr5__3675283	sRNA1092981_24
Trait 05 / Trait 06	chr5__3675283	sRNA10079360_24
Trait 05 / Trait 06	chr5__3675283	sRNA23409050_25
Trait 05 / Trait 06	chr5__3675283	sRNA14133657_25
Trait 05 / Trait 06	chr5__3675283	sRNA9644929_24
Trait 05 / Trait 06	chr5__3675283	sRNA17406801_24
Trait 05 / Trait 06	chr5__3675283	sRNA24512503_25
Trait 05 / Trait 06	chr5__3675283	sRNA22095300_24
Trait 05 / Trait 06	chr5__3675283	sRNA24616155_24
Trait 05 / Trait 06	chr5__3675283	sRNA9188612_24
Trait 05 / Trait 06	chr5__3675283	sRNA1586005_23
Trait 05 / Trait 06	chr5__3675283	sRNA180838_23
Trait 05 / Trait 06	chr5__3675283	sRNA6212823_20
Trait 05 / Trait 06	chr5__3675283	sRNA1828774_25
Trait 05 / Trait 06	chr5__3675283	sRNA14719513_22
Trait 05 / Trait 06	chr5__3675283	sRNA19079470_25
Trait 05 / Trait 06	chr5__3675283	sRNA2729152_21
Trait 05 / Trait 06	chr5__3675283	sRNA5250229_24
Trait 05 / Trait 06	chr5__3675283	sRNA8716642_22
Trait 05 / Trait 06	chr5__3675283	sRNA5088413_24
Trait 05 / Trait 06	chr5__3675283	sRNA7172298_24
Trait 05 / Trait 06	chr5__3675283	sRNA3638560_24
Trait 05 / Trait 06	chr5__3675283	sRNA6121824_24
Trait 05 / Trait 06	chr5__3675283	sRNA9611488_22
Trait 05 / Trait 06	chr5__3675283	sRNA4951301_24
Trait 05 / Trait 06	chr5__3675283	sRNA5552569_24
Trait 05 / Trait 06	chr5__3675283	sRNA18034753_24
Trait 05 / Trait 06	chr5__3675283	sRNA21428228_24
Trait 05 / Trait 06	chr5__3675283	sRNA13841347_24
Trait 05 / Trait 06	chr5__3675283	sRNA24153452_24
Trait 05 / Trait 06	chr5__3675283	sRNA7027872_24
Trait 05 / Trait 06	chr5__3675283	sRNA20726557_24
Trait 05 / Trait 06	chr5__3675283	sRNA7083434_24
Trait 05 / Trait 06	chr5__3675283	sRNA3043100_24
Trait 05 / Trait 06	chr5__3675283	sRNA7583445_23
Trait 05 / Trait 06	chr5__3675283	sRNA2977007_24
Trait 05 / Trait 06	chr5__3675283	sRNA22475664_24
Trait 05 / Trait 06	chr5__3675283	sRNA12039426_24
Trait 05 / Trait 06	chr5__3675283	sRNA19162744_24
Trait 05 / Trait 06	chr5__3675283	sRNA5977233_24
Trait 05 / Trait 06	chr5__3675283	sRNA4615955_24
Trait 05 / Trait 06	chr5__3675283	sRNA24293908_24
Trait 05 / Trait 06	chr5__3675283	sRNA21562064_24
Trait 05 / Trait 06	chr5__3675283	sRNA12764223_24
Trait 05 / Trait 06	chr5__3675283	sRNA19770284_25
Trait 05 / Trait 06	chr5__3675283	sRNA12764222_22
Trait 05 / Trait 06	chr5__3675283	sRNA3987025_24
Trait 05 / Trait 06	chr5__3675283	sRNA20627755_24
Trait 05 / Trait 06	chr5__3675283	sRNA10226084_22
Trait 05 / Trait 06	chr5__3675283	sRNA9292646_20
Trait 05 / Trait 06	chr5__3675283	sRNA10475892_24
Trait 05 / Trait 06	chr5__3675283	sRNA1480871_24
Trait 05 / Trait 06	chr5__3675283	sRNA14006824_24
Trait 05 / Trait 06	chr5__3675283	sRNA1488453_24
Trait 05 / Trait 06	chr5__3675283	sRNA1702768_24
Trait 05 / Trait 06	chr5__3675283	sRNA542268_24
Trait 05 / Trait 06	chr5__3675283	sRNA5232953_24
Trait 05 / Trait 06	chr5__3675283	sRNA20313646_21
Trait 05 / Trait 06	chr5__3675283	sRNA18907443_24
Trait 05 / Trait 06	chr5__3675283	sRNA1771328_24
Trait 05 / Trait 06	chr5__3675283	sRNA17302469_24
Trait 05 / Trait 06	chr5__3675283	sRNA7592951_23
Trait 05 / Trait 06	chr5__3675283	sRNA18934700_22
Trait 05 / Trait 06	chr5__3675283	sRNA7376606_24
Trait 05 / Trait 06	chr5__3675283	sRNA12964252_24
Trait 05 / Trait 06	chr5__3675283	sRNA18919105_24
Trait 05 / Trait 06	chr5__3675283	sRNA18559898_24
Trait 05 / Trait 06	chr5__3675283	sRNA21715453_24
Trait 05 / Trait 06	chr5__3675283	sRNA7179017_24
Trait 05 / Trait 06	chr5__3675283	sRNA8252657_24
Trait 05 / Trait 06	chr5__3675283	sRNA5408533_24
Trait 05 / Trait 06	chr5__3675283	sRNA14969048_24
Trait 05 / Trait 06	chr5__3675283	sRNA21252843_23
Trait 05 / Trait 06	chr5__3675283	sRNA4245134_24
Trait 05 / Trait 06	chr5__3675283	sRNA20713857_22
Trait 05 / Trait 06	chr5__3675283	sRNA13443723_21
Trait 05 / Trait 06	chr5__3675283	sRNA12096866_20
Trait 05 / Trait 06	chr5__3675283	sRNA13324979_21
Trait 05 / Trait 06	chr5__3675283	sRNA4099716_24
Trait 05 / Trait 06	chr5__3675283	sRNA8334396_19
Trait 05 / Trait 06	chr5__3675283	sRNA3691331_24
Trait 05 / Trait 06	chr5__3675283	sRNA13889450_20
Trait 05 / Trait 06	chr5__3675283	sRNA5838653_24
Trait 05 / Trait 06	chr5__3675283	sRNA8074760_24
Trait 05 / Trait 06	chr5__3675283	sRNA7776659_23
Trait 05 / Trait 06	chr5__3675283	sRNA12053133_24
Trait 05 / Trait 06	chr5__3675283	sRNA4783311_24
Trait 05 / Trait 06	chr5__3675283	sRNA19796949_21
Trait 05 / Trait 06	chr5__3675283	sRNA12310920_24
Trait 05 / Trait 06	chr5__3675283	sRNA9699988_21
Trait 05 / Trait 06	chr5__3675283	sRNA14940764_21
Trait 05 / Trait 06	chr5__3675283	sRNA20410062_24
Trait 05 / Trait 06	chr5__3675283	sRNA18362048_24
Trait 05 / Trait 06	chr5__3675283	sRNA1794879_24
Trait 05 / Trait 06	chr5__3675283	sRNA9643617_24
Trait 05 / Trait 06	chr5__3675283	sRNA7348627_24
Trait 05 / Trait 06	chr5__3675283	sRNA14457849_24
Trait 05 / Trait 06	chr5__3675283	sRNA2799689_24
Trait 05 / Trait 06	chr5__3675283	sRNA6166729_24
Trait 05 / Trait 06	chr5__3675283	sRNA20395804_21
Trait 05 / Trait 06	chr5__3675283	sRNA850600_24
Trait 05 / Trait 06	chr5__3675283	sRNA1735067_24
Trait 05 / Trait 06	chr5__3675283	sRNA12782772_24
Trait 05 / Trait 06	chr5__3675283	sRNA4325500_25
Trait 05 / Trait 06	chr5__3675283	sRNA20410243_19
Trait 05 / Trait 06	chr5__3675283	sRNA22732945_24
Trait 05 / Trait 06	chr5__3675283	sRNA14021381_23
Trait 05 / Trait 06	chr5__3675283	sRNA14969282_24
Trait 05 / Trait 06	chr5__3675283	sRNA6410251_24
Trait 05 / Trait 06	chr5__3675283	sRNA6931780_24
Trait 05 / Trait 06	chr5__3675283	sRNA15161376_24
Trait 05 / Trait 06	chr5__3675283	sRNA20649814_24
Trait 05 / Trait 06	chr5__3675283	sRNA13671942_24
Trait 05 / Trait 06	chr5__3675283	sRNA20649813_22
Trait 05 / Trait 06	chr5__3675283	sRNA4480656_24
Trait 05 / Trait 06	chr5__3675283	sRNA13671941_22
Trait 05 / Trait 06	chr5__3675283	sRNA8229595_24
Trait 05 / Trait 06	chr5__3675283	sRNA14990373_22
Trait 05 / Trait 06	chr5__3675283	sRNA14990374_24
Trait 05 / Trait 06	chr5__3675283	sRNA5464312_24
Trait 05 / Trait 06	chr5__3675283	sRNA12136138_24
Trait 05 / Trait 06	chr5__3675283	sRNA6326943_25
Trait 05 / Trait 06	chr5__3675283	sRNA22275457_21
Trait 05 / Trait 06	chr5__3675283	sRNA15155829_24
Trait 05 / Trait 06	chr5__3675283	sRNA19128232_23
Trait 05 / Trait 06	chr5__3675283	sRNA23911041_24
Trait 05 / Trait 06	chr5__3675283	sRNA20344533_24
Trait 05 / Trait 06	chr5__3675283	sRNA14941092_24
Trait 05 / Trait 06	chr5__3675283	sRNA5749019_23
Trait 05 / Trait 06	chr5__3675283	sRNA5749020_24
Trait 05 / Trait 06	chr5__3675283	sRNA18443654_24
Trait 05 / Trait 06	chr5__3675283	sRNA3522835_24
Trait 05 / Trait 06	chr5__3675283	sRNA17582604_24
Trait 05 / Trait 06	chr5__3675283	sRNA17582603_21
Trait 05 / Trait 06	chr5__3675283	sRNA4566933_24
Trait 05 / Trait 06	chr5__3675283	sRNA17839193_24
Trait 05 / Trait 06	chr5__3675283	sRNA13196411_24
Trait 05 / Trait 06	chr5__3675283	sRNA17839192_23
Trait 05 / Trait 06	chr5__3675283	sRNA1325365_24
Trait 05 / Trait 06	chr5__3675283	sRNA14427702_24
Trait 05 / Trait 06	chr5__3675283	sRNA2310188_24
Trait 05 / Trait 06	chr5__3675283	sRNA12660794_21
Trait 05 / Trait 06	chr5__3675283	sRNA12771225_24
Trait 05 / Trait 06	chr5__3675283	sRNA19773664_25
Trait 05 / Trait 06	chr5__3675283	sRNA11601413_24
Trait 05 / Trait 06	chr5__3675283	sRNA14427583_24
Trait 05 / Trait 06	chr5__3675283	sRNA8908022_24
Trait 05 / Trait 06	chr5__3675283	sRNA20556372_24
Trait 05 / Trait 06	chr5__3675283	sRNA13654607_24
Trait 05 / Trait 06	chr5__3675283	sRNA13654606_21
Trait 05 / Trait 06	chr5__3675283	sRNA16613051_24
Trait 05 / Trait 06	chr5__3675283	sRNA17855814_24
Trait 05 / Trait 06	chr5__3675283	sRNA12724139_24
Trait 05 / Trait 06	chr5__3675283	sRNA9805083_21
Trait 05 / Trait 06	chr5__3675283	sRNA18464859_21
Trait 05 / Trait 06	chr5__3675283	sRNA1405675_21
Trait 05 / Trait 06	chr5__3675283	sRNA11853743_24
Trait 05 / Trait 06	chr5__3675283	sRNA6533777_24
Trait 05 / Trait 06	chr5__3675283	sRNA16459028_20
Trait 05 / Trait 06	chr5__3675283	sRNA1179816_24
Trait 05 / Trait 06	chr5__3675283	sRNA11622807_21
Trait 05 / Trait 06	chr5__3675283	sRNA5674512_24
Trait 05 / Trait 06	chr5__3675283	sRNA13972059_20
Trait 05 / Trait 06	chr5__3675283	sRNA19464263_24
Trait 05 / Trait 06	chr5__3675283	sRNA11783603_24
Trait 05 / Trait 06	chr5__3675283	sRNA20190535_24
Trait 05 / Trait 06	chr5__3675283	sRNA21653941_22
Trait 05 / Trait 06	chr5__3675283	sRNA17208279_25
Trait 05 / Trait 06	chr5__3675283	sRNA1216132_24
Trait 05 / Trait 06	chr5__3675283	sRNA7440870_24
Trait 05 / Trait 06	chr5__3675283	sRNA10778998_21
Trait 05 / Trait 06	chr5__3675283	sRNA1722979_23
Trait 05 / Trait 06	chr5__3675283	sRNA19933956_23
Trait 05 / Trait 06	chr5__3675283	sRNA18206542_21
Trait 05 / Trait 06	chr5__3675283	sRNA16372973_24
Trait 05 / Trait 06	chr5__3675283	sRNA4071557_24
Trait 05 / Trait 06	chr5__3675283	sRNA11863618_24
Trait 05 / Trait 06	chr5__3675283	sRNA13408093_22
Trait 05 / Trait 06	chr5__3675283	sRNA6284454_24
Trait 05 / Trait 06	chr5__3675283	sRNA16823316_24
Trait 05 / Trait 06	chr5__3675283	sRNA15151544_23
Trait 05 / Trait 06	chr5__3675283	sRNA10590130_23
Trait 05 / Trait 06	chr5__3675283	sRNA8124646_24
Trait 05 / Trait 06	chr5__3675283	sRNA10706163_24
Trait 05 / Trait 06	chr5__3675283	sRNA1092183_24
Trait 05 / Trait 06	chr5__3675283	sRNA10706162_21
Trait 05 / Trait 06	chr5__3675283	sRNA6342531_24
Trait 05 / Trait 06	chr5__3675283	sRNA16785782_22
Trait 05 / Trait 06	chr5__3675283	sRNA22517332_21
Trait 05 / Trait 06	chr5__3675283	sRNA15043150_24
Trait 05 / Trait 06	chr5__3675283	sRNA19958726_23
Trait 05 / Trait 06	chr5__3675283	sRNA11872526_21
Trait 05 / Trait 06	chr5__3675283	sRNA6271623_24
Trait 05 / Trait 06	chr5__3675283	sRNA12446521_24
Trait 05 / Trait 06	chr5__3675283	sRNA3323375_24
Trait 05 / Trait 06	chr5__3675283	sRNA14765566_24
Trait 05 / Trait 06	chr5__3675283	sRNA4785165_24
Trait 05 / Trait 06	chr5__3675283	sRNA14405814_24
Trait 05 / Trait 06	chr5__3675283	sRNA11776647_23
Trait 05 / Trait 06	chr5__3675283	sRNA19605419_24
Trait 05 / Trait 06	chr5__3675283	sRNA11134942_24
Trait 05 / Trait 06	chr5__3675283	sRNA5369917_21
Trait 05 / Trait 06	chr5__3675283	sRNA18111062_24
Trait 05 / Trait 06	chr5__3675283	sRNA20443874_21
Trait 05 / Trait 06	chr5__3675283	sRNA13624055_24
Trait 05 / Trait 06	chr5__3675283	sRNA23751106_24
Trait 05 / Trait 06	chr5__3675283	sRNA6159057_24
Trait 05 / Trait 06	chr5__3675283	sRNA21102099_24
Trait 05 / Trait 06	chr5__3675283	sRNA17489484_24
Trait 05 / Trait 06	chr5__3675283	sRNA6311066_24
Trait 05 / Trait 06	chr5__3675283	sRNA16917331_24
Trait 05 / Trait 06	chr5__3675283	sRNA24441679_23
Trait 05 / Trait 06	chr5__3675283	sRNA13058034_24
Trait 05 / Trait 06	chr5__3675283	sRNA16917330_23
Trait 05 / Trait 06	chr5__3675283	sRNA17670030_23
Trait 05 / Trait 06	chr5__3675283	sRNA17670031_24
Trait 05 / Trait 06	chr5__3675283	sRNA6187741_21
Trait 05 / Trait 06	chr5__3675283	sRNA9209602_23
Trait 05 / Trait 06	chr5__3675283	sRNA9209603_24
Trait 05 / Trait 06	chr5__3675283	sRNA12591318_22
Trait 05 / Trait 06	chr5__3675283	sRNA8081045_24
Trait 05 / Trait 06	chr5__3675283	sRNA12780936_24
Trait 05 / Trait 06	chr5__3675283	sRNA12783799_23
Trait 05 / Trait 06	chr5__3675283	sRNA3578828_24
Trait 05 / Trait 06	chr5__3675283	sRNA7415926_21
Trait 05 / Trait 06	chr5__3675283	sRNA22011592_24
Trait 05 / Trait 06	chr5__3675283	sRNA18245839_23
Trait 05 / Trait 06	chr5__3675283	sRNA14718214_22
Trait 05 / Trait 06	chr5__3675283	sRNA17797548_22
Trait 05 / Trait 06	chr5__3675283	sRNA19302461_19
Trait 05 / Trait 06	chr5__3675283	sRNA13167690_24
Trait 05 / Trait 06	chr5__3675283	sRNA13152027_24
Trait 05 / Trait 06	chr5__3675283	sRNA17623289_24
Trait 05 / Trait 06	chr5__3675283	sRNA12422916_24
Trait 05 / Trait 06	chr5__3675283	sRNA11663363_20
Trait 05 / Trait 06	chr5__3675283	sRNA10469728_20
Trait 05 / Trait 06	chr5__3675283	sRNA13416745_23
Trait 05 / Trait 06	chr5__3675283	sRNA23721454_21
Trait 05 / Trait 06	chr5__3675283	sRNA13763158_24
Trait 05 / Trait 06	chr5__3675283	sRNA1728173_21
Trait 05 / Trait 06	chr5__3675283	sRNA1935601_24
Trait 05 / Trait 06	chr5__3675283	sRNA14485088_24
Trait 05 / Trait 06	chr5__3675283	sRNA12188349_19
Trait 05 / Trait 06	chr5__3675283	sRNA2761501_24
Trait 05 / Trait 06	chr5__3675283	sRNA8473464_24
Trait 05 / Trait 06	chr5__3675283	sRNA3176737_24
Trait 05 / Trait 06	chr5__3675283	sRNA20586126_24
Trait 05 / Trait 06	chr5__3675283	sRNA4629250_24
Trait 05 / Trait 06	chr5__3675283	sRNA15607124_24
Trait 05 / Trait 06	chr5__3675283	sRNA1788224_24
Trait 05 / Trait 06	chr5__3675283	sRNA24592003_23
Trait 05 / Trait 06	chr5__3675283	sRNA8329741_24
Trait 05 / Trait 06	chr5__3675283	sRNA12717791_23
Trait 05 / Trait 06	chr5__3675283	sRNA1603198_24
Trait 05 / Trait 06	chr5__3675283	sRNA1603197_23
Trait 05 / Trait 06	chr5__3675283	sRNA6160043_24
Trait 05 / Trait 06	chr5__3675283	sRNA18829015_24
Trait 05 / Trait 06	chr5__3675283	sRNA8426688_24
Trait 05 / Trait 06	chr5__3675283	sRNA5508842_24
Trait 05 / Trait 06	chr5__3675283	sRNA16535654_24
Trait 05 / Trait 06	chr5__3675283	sRNA12475683_24
Trait 05 / Trait 06	chr5__3675283	sRNA11383384_21
Trait 05 / Trait 06	chr5__3675283	sRNA7992918_24
Trait 05 / Trait 06	chr5__3675283	sRNA13627722_23
Trait 05 / Trait 06	chr5__3675283	sRNA20064483_24
Trait 05 / Trait 06	chr5__3675283	sRNA22752275_25
Trait 05 / Trait 06	chr5__3675283	sRNA22752274_24
Trait 05 / Trait 06	chr5__3675283	sRNA14024797_24
Trait 05 / Trait 06	chr5__3675283	sRNA20064482_21
Trait 05 / Trait 06	chr5__3675283	sRNA20237025_24
Trait 05 / Trait 06	chr5__3675283	sRNA16561445_24
Trait 05 / Trait 06	chr5__3675283	sRNA22752273_21
Trait 05 / Trait 06	chr5__3675283	sRNA14024796_21
Trait 05 / Trait 06	chr5__3675283	sRNA21437349_24
Trait 05 / Trait 06	chr5__3675283	sRNA13843629_24
Trait 05 / Trait 06	chr5__3675283	sRNA20237024_21
Trait 05 / Trait 06	chr5__3675283	sRNA20173757_24
Trait 05 / Trait 06	chr5__3675283	sRNA19670882_24
Trait 05 / Trait 06	chr5__3675283	sRNA1719704_24
Trait 05 / Trait 06	chr5__3675283	sRNA20064598_24
Trait 05 / Trait 06	chr5__3675283	sRNA20119447_21
Trait 05 / Trait 06	chr5__3675283	sRNA1290967_21
Trait 05 / Trait 06	chr5__3675283	sRNA16681758_24
Trait 05 / Trait 06	chr5__3675283	sRNA13013940_23
Trait 05 / Trait 06	chr5__3675283	sRNA11287052_24
Trait 05 / Trait 06	chr5__3675283	sRNA5747471_24
Trait 05 / Trait 06	chr5__3675283	sRNA17341197_20
Trait 05 / Trait 06	chr5__3675283	sRNA2647157_24
Trait 05 / Trait 06	chr5__3675283	sRNA1357383_24
Trait 05 / Trait 06	chr5__3675283	sRNA4131177_23
Trait 05 / Trait 06	chr5__3675283	sRNA4131178_24
Trait 05 / Trait 06	chr5__3675283	sRNA9792472_24
Trait 05 / Trait 06	chr5__3675283	sRNA12339632_24
Trait 05 / Trait 06	chr5__3675283	sRNA5565736_24
Trait 05 / Trait 06	chr5__3675283	sRNA1626811_24
Trait 05 / Trait 06	chr5__3675283	sRNA12832988_24
Trait 05 / Trait 06	chr5__3675283	sRNA247927_25
Trait 05 / Trait 06	chr5__3675283	sRNA1239142_24
Trait 05 / Trait 06	chr5__3675283	sRNA8399756_24
Trait 05 / Trait 06	chr5__3675283	sRNA4361191_24
Trait 05 / Trait 06	chr5__3675283	sRNA1450656_24
Trait 05 / Trait 06	chr5__3675283	sRNA4136237_24
Trait 05 / Trait 06	chr5__3675283	sRNA6241241_24
Trait 05 / Trait 06	chr5__3675283	sRNA21059012_24
Trait 05 / Trait 06	chr5__3675283	sRNA8858843_24
Trait 05 / Trait 06	chr5__3675283	sRNA19484936_25
Trait 05 / Trait 06	chr5__3675283	sRNA3741224_26
Trait 05 / Trait 06	chr5__3675283	sRNA11283902_24
Trait 05 / Trait 06	chr5__3675283	sRNA451661_24
Trait 05 / Trait 06	chr5__3675283	sRNA4328764_21
Trait 05 / Trait 06	chr5__3675283	sRNA10784407_24
Trait 05 / Trait 06	chr5__3675283	sRNA21412908_24
Trait 05 / Trait 06	chr5__3675283	sRNA7844736_24
Trait 05 / Trait 06	chr5__3675283	sRNA21204367_23
Trait 05 / Trait 06	chr5__3675283	sRNA22370884_24
Trait 05 / Trait 06	chr5__3675283	sRNA11162265_24
Trait 05 / Trait 06	chr5__3675283	sRNA7544169_24
Trait 05 / Trait 06	chr5__3675283	sRNA12657597_23
Trait 05 / Trait 06	chr5__3675283	sRNA12657598_24
Trait 05 / Trait 06	chr5__3675283	sRNA17980693_24
Trait 05 / Trait 06	chr5__3675283	sRNA7087377_24
Trait 05 / Trait 06	chr5__3675283	sRNA8653365_24
Trait 05 / Trait 06	chr5__3675283	sRNA5839281_21
Trait 05 / Trait 06	chr5__3675283	sRNA16607920_24
Trait 05 / Trait 06	chr5__3675283	sRNA15275007_24
Trait 05 / Trait 06	chr5__3675283	sRNA4251512_24
Trait 05 / Trait 06	chr5__3675283	sRNA2625002_23
Trait 05 / Trait 06	chr5__3675283	sRNA13009257_24
Trait 05 / Trait 06	chr5__3675283	sRNA5412992_24
Trait 05 / Trait 06	chr5__3675283	sRNA547749_24
Trait 05 / Trait 06	chr5__3675283	sRNA11612504_24
Trait 05 / Trait 06	chr5__3675283	sRNA1418412_24
Trait 05 / Trait 06	chr5__3675283	sRNA7062805_24
Trait 05 / Trait 06	chr5__3675283	sRNA20189620_24
Trait 05 / Trait 06	chr5__3675283	sRNA13872499_24
Trait 05 / Trait 06	chr5__3675283	sRNA21625754_21
Trait 05 / Trait 06	chr5__3675283	sRNA17270177_24
Trait 05 / Trait 06	chr5__3675283	sRNA8396696_24
Trait 05 / Trait 06	chr5__3675283	sRNA19257309_24
Trait 05 / Trait 06	chr5__3675283	sRNA1493435_24
Trait 05 / Trait 06	chr5__3675283	sRNA7076536_24
Trait 05 / Trait 06	chr5__3675283	sRNA328236_25
Trait 05 / Trait 06	chr5__3675283	sRNA4853246_24
Trait 05 / Trait 06	chr5__3675283	sRNA15849423_24
Trait 05 / Trait 06	chr5__3675283	sRNA22952495_23
Trait 05 / Trait 06	chr5__3675283	sRNA2365811_24
Trait 05 / Trait 06	chr5__3675283	sRNA14814315_24
Trait 05 / Trait 06	chr5__3675283	sRNA14538277_28
Trait 05 / Trait 06	chr5__3675283	sRNA7417053_24
Trait 05 / Trait 06	chr5__3675283	sRNA8780816_24
Trait 05 / Trait 06	chr5__3675283	sRNA17292176_24
Trait 05 / Trait 06	chr5__3675283	sRNA16039947_24
Trait 05 / Trait 06	chr5__3675283	sRNA13324607_22
Trait 05 / Trait 06	chr5__3675283	sRNA15955060_24
Trait 05 / Trait 06	chr5__3675283	sRNA18524781_23
Trait 05 / Trait 06	chr5__3675283	sRNA10677175_24
Trait 05 / Trait 06	chr5__3675283	sRNA23724249_24
Trait 05 / Trait 06	chr5__3675283	sRNA17044688_24
Trait 05 / Trait 06	chr5__3675283	sRNA8242639_24
Trait 05 / Trait 06	chr5__3675283	sRNA14129815_24
Trait 05 / Trait 06	chr5__3675283	sRNA23389940_23
Trait 05 / Trait 06	chr5__3675283	sRNA23389941_24
Trait 05 / Trait 06	chr5__3675283	sRNA835258_24
Trait 05 / Trait 06	chr5__3675283	sRNA23019249_24
Trait 05 / Trait 06	chr5__3675283	sRNA4775262_24
Trait 05 / Trait 06	chr5__3675283	sRNA453517_24
Trait 05 / Trait 06	chr5__3675283	sRNA22219515_25
Trait 05 / Trait 06	chr5__3675283	sRNA941678_24
Trait 05 / Trait 06	chr5__3675283	sRNA8314732_24
Trait 05 / Trait 06	chr5__3675283	sRNA3170599_24
Trait 05 / Trait 06	chr5__3675283	sRNA18734048_23
Trait 05 / Trait 06	chr5__3675283	sRNA24363355_24
Trait 05 / Trait 06	chr5__3675283	sRNA3793882_24
Trait 05 / Trait 06	chr5__3675283	sRNA21809198_24
Trait 05 / Trait 06	chr5__3675283	sRNA11921171_24
Trait 05 / Trait 06	chr5__3675283	sRNA2939090_24
Trait 05 / Trait 06	chr5__3675283	sRNA15478765_18
Trait 05 / Trait 06	chr5__3675283	sRNA9829821_24
Trait 05 / Trait 06	chr5__3675283	sRNA2632594_24
Trait 05 / Trait 06	chr5__3675283	sRNA7551976_24
Trait 05 / Trait 06	chr5__3675283	sRNA24230207_23
Trait 05 / Trait 06	chr5__3675283	sRNA3015770_23
Trait 05 / Trait 06	chr5__3675283	sRNA3015771_24
Trait 05 / Trait 06	chr5__3675283	sRNA23295416_23
Trait 05 / Trait 06	chr5__3675283	sRNA22487778_21
Trait 05 / Trait 06	chr5__3675283	sRNA8500196_24
Trait 05 / Trait 06	chr5__3675283	sRNA23555266_24
Trait 05 / Trait 06	chr5__3675283	sRNA1206494_24
Trait 05 / Trait 06	chr5__3675283	sRNA16882453_22
Trait 05 / Trait 06	chr5__3675283	sRNA9014129_24
Trait 05 / Trait 06	chr5__3675283	sRNA18872293_25
Trait 05 / Trait 06	chr5__3675283	sRNA340257_24
Trait 05 / Trait 06	chr5__3675283	sRNA16337562_24
Trait 05 / Trait 06	chr5__3675283	sRNA18704248_23
Trait 05 / Trait 06	chr5__3675283	sRNA20960191_24
Trait 05 / Trait 06	chr5__3675283	sRNA23809780_24
Trait 05 / Trait 06	chr5__3675283	sRNA1913315_26
Trait 05 / Trait 06	chr5__3675283	sRNA14697027_22
Trait 05 / Trait 06	chr5__3675283	sRNA15555292_21
Trait 05 / Trait 06	chr5__3675283	sRNA24363976_21
Trait 05 / Trait 06	chr5__3675283	sRNA5023861_20
Trait 05 / Trait 06	chr5__3675283	sRNA7581428_24
Trait 05 / Trait 06	chr5__3675283	sRNA4987633_24
Trait 05 / Trait 06	chr5__3675283	sRNA15990155_24
Trait 05 / Trait 06	chr5__3675283	sRNA8012256_18
Trait 05 / Trait 06	chr5__3675283	sRNA3183796_22
Trait 05 / Trait 06	chr5__3675283	sRNA6958979_24
Trait 05 / Trait 06	chr5__3675283	sRNA6958980_25
Trait 05 / Trait 06	chr5__3675283	sRNA18071901_23
Trait 05 / Trait 06	chr5__3675283	sRNA18071902_24
Trait 05 / Trait 06	chr5__3675283	sRNA21487219_26
Trait 05 / Trait 06	chr5__3675283	sRNA19976834_23
Trait 05 / Trait 06	chr5__3675283	sRNA5967350_20
Trait 05 / Trait 06	chr5__3675283	sRNA5967351_29
Trait 05 / Trait 06	chr5__3675283	sRNA21006271_29
Trait 05 / Trait 06	chr5__3675283	sRNA15627551_24
Trait 05 / Trait 06	chr5__3675283	sRNA15627552_28
Trait 05 / Trait 06	chr5__3675283	sRNA24216703_28
Trait 05 / Trait 06	chr5__3675283	sRNA14954342_22
Trait 05 / Trait 06	chr5__3675283	sRNA20296720_24
Trait 05 / Trait 06	chr5__3675283	sRNA24369314_22
Trait 05 / Trait 06	chr5__3675283	sRNA19497659_19
Trait 05 / Trait 06	chr5__3675283	sRNA14442044_24
Trait 05 / Trait 06	chr5__3675283	sRNA22854350_21
Trait 05 / Trait 06	chr5__3675283	sRNA15362292_28
Trait 05 / Trait 06	chr5__3675283	sRNA2683224_22
Trait 05 / Trait 06	chr5__3675283	sRNA17443413_19
Trait 05 / Trait 06	chr5__3675283	sRNA19730343_22
Trait 05 / Trait 06	chr5__3675283	sRNA12772766_22
Trait 05 / Trait 06	chr5__3675283	sRNA6563459_21
Trait 05 / Trait 06	chr5__3675283	sRNA6475340_29
Trait 05 / Trait 06	chr5__3675283	sRNA17111606_24
Trait 05 / Trait 06	chr5__3675283	sRNA12060939_23
Trait 05 / Trait 06	chr5__3675283	sRNA7283580_24
Trait 05 / Trait 06	chr5__3675283	sRNA3101771_19
Trait 05 / Trait 06	chr5__3675283	sRNA10547995_24
Trait 05 / Trait 06	chr5__3675283	sRNA22381529_21
Trait 05 / Trait 06	chr5__3675283	sRNA6298973_26
Trait 05 / Trait 06	chr5__3675283	sRNA13132867_21
Trait 05 / Trait 06	chr5__3675283	sRNA21137731_21
Trait 05 / Trait 06	chr5__3675283	sRNA3288669_24
Trait 05 / Trait 06	chr5__3675283	sRNA8421188_29
Trait 05 / Trait 06	chr5__3675283	sRNA505937_24
Trait 05 / Trait 06	chr5__3675283	sRNA15360966_21
Trait 05 / Trait 06	chr5__3675283	sRNA20113553_26
Trait 05 / Trait 06	chr5__3675283	sRNA20113554_27
Trait 05 / Trait 06	chr5__3675283	sRNA13704151_27
Trait 05 / Trait 06	chr5__3675283	sRNA24287922_23
Trait 05 / Trait 06	chr5__3675283	sRNA2574425_20
Trait 05 / Trait 06	chr5__3675283	sRNA14298135_24
Trait 05 / Trait 06	chr5__3675283	sRNA2253150_21
Trait 05 / Trait 06	chr5__3675283	sRNA343257_24
Trait 05 / Trait 06	chr5__3675283	sRNA464621_21
Trait 05 / Trait 06	chr5__3675283	sRNA21059838_29
Trait 05 / Trait 06	chr5__3675283	sRNA17341420_24
Trait 05 / Trait 06	chr5__3675283	sRNA21264885_22
Trait 05 / Trait 06	chr5__3675283	sRNA6888219_24
Trait 05 / Trait 06	chr5__3675283	sRNA6466018_26
Trait 05 / Trait 06	chr5__3675283	sRNA21784560_22
Trait 05 / Trait 06	chr5__3675283	sRNA21784561_23
Trait 05 / Trait 06	chr5__3675283	sRNA3732979_22
Trait 05 / Trait 06	chr5__3675283	sRNA11258963_21
Trait 05 / Trait 06	chr5__3675283	sRNA6721354_23
Trait 05 / Trait 06	chr5__3675283	sRNA9204020_27
Trait 05 / Trait 06	chr5__3675283	sRNA24498637_22
Trait 05 / Trait 06	chr5__3675283	sRNA11160635_21
Trait 05 / Trait 06	chr5__3675283	sRNA6194568_29
Trait 05 / Trait 06	chr5__3675283	sRNA23743867_24
Trait 05 / Trait 06	chr5__3675283	sRNA8030074_19
Trait 05 / Trait 06	chr5__3675283	sRNA5131297_25
Trait 05 / Trait 06	chr5__3675283	sRNA14613307_22
Trait 05 / Trait 06	chr5__3675283	sRNA9903052_20
Trait 05 / Trait 06	chr5__3675283	sRNA3333687_18
Trait 05 / Trait 06	chr5__3675283	sRNA7970667_24
Trait 05 / Trait 06	chr5__3675283	sRNA22069122_22
Trait 05 / Trait 06	chr5__3675283	sRNA12592939_20
Trait 05 / Trait 06	chr5__3675283	sRNA11313847_27
Trait 05 / Trait 06	chr5__3675283	sRNA9125903_25
Trait 05 / Trait 06	chr5__3675283	sRNA8624561_24
Trait 05 / Trait 06	chr5__3675283	sRNA2969621_24
Trait 05 / Trait 06	chr5__3675283	sRNA8624560_22
Trait 05 / Trait 06	chr5__3675283	sRNA18446944_19
Trait 05 / Trait 06	chr5__3675283	sRNA3057668_30
Trait 05 / Trait 06	chr5__3675283	sRNA23441676_28
Trait 05 / Trait 06	chr5__3675283	sRNA13277616_23
Trait 05 / Trait 06	chr5__3675283	sRNA6436394_21
Trait 05 / Trait 06	chr5__3675283	sRNA20395202_27
Trait 05 / Trait 06	chr5__3675283	sRNA20134894_26
Trait 05 / Trait 06	chr5__3675283	sRNA13705042_21
Trait 05 / Trait 06	chr5__3675283	sRNA20847302_20
Trait 05 / Trait 06	chr5__3675283	sRNA488966_27
Trait 05 / Trait 06	chr5__3675283	sRNA10938635_23
Trait 05 / Trait 06	chr5__3675283	sRNA11263836_24
Trait 05 / Trait 06	chr5__3675283	sRNA11597671_21
Trait 05 / Trait 06	chr5__3675283	sRNA21363689_24
Trait 05 / Trait 06	chr5__3675283	sRNA10100234_24
Trait 05 / Trait 06	chr5__3675283	sRNA15381795_24
Trait 05 / Trait 06	chr5__3675283	sRNA20877532_24
Trait 05 / Trait 06	chr5__3675283	sRNA20877531_23
Trait 05 / Trait 06	chr5__3675283	sRNA2775987_25
Trait 05 / Trait 06	chr5__3675283	sRNA7964788_24
Trait 05 / Trait 06	chr5__3675283	sRNA20877530_22
Trait 05 / Trait 06	chr5__3675283	sRNA2775986_24
Trait 05 / Trait 06	chr5__3675283	sRNA7964787_23
Trait 05 / Trait 06	chr5__3675283	sRNA9845308_24
Trait 05 / Trait 06	chr5__3675283	sRNA3291051_24
Trait 05 / Trait 06	chr5__3675283	sRNA999279_25
Trait 05 / Trait 06	chr5__3675283	sRNA2775985_18
Trait 05 / Trait 06	chr5__3675283	sRNA6644023_24
Trait 05 / Trait 06	chr5__3675283	sRNA11045595_24
Trait 05 / Trait 06	chr5__3675283	sRNA21526183_22
Trait 05 / Trait 06	chr5__3675283	sRNA22244113_22
Trait 05 / Trait 06	chr5__3675283	sRNA833808_21
Trait 05 / Trait 06	chr5__3675283	sRNA3737062_24
Trait 05 / Trait 06	chr5__3675283	sRNA11271964_22
Trait 05 / Trait 06	chr5__3675283	sRNA10481570_25
Trait 05 / Trait 06	chr5__3675283	sRNA5798076_24
Trait 05 / Trait 06	chr5__3675283	sRNA22345279_24
Trait 05 / Trait 06	chr5__3675283	sRNA1568933_24
Trait 05 / Trait 06	chr5__3675283	sRNA391848_24
Trait 05 / Trait 06	chr5__3675283	sRNA19829395_23
Trait 05 / Trait 06	chr5__3675283	sRNA15232933_24
Trait 05 / Trait 06	chr5__3675283	sRNA18449405_30
Trait 05 / Trait 06	chr5__3675283	sRNA7543331_24
Trait 05 / Trait 06	chr5__3675283	sRNA19719753_21
Trait 05 / Trait 06	chr5__3675283	sRNA7498586_24
Trait 05 / Trait 06	chr5__3675283	sRNA3402468_24
Trait 05 / Trait 06	chr5__3675283	sRNA12398520_22
Trait 05 / Trait 06	chr5__3675283	sRNA3502622_26
Trait 05 / Trait 06	chr5__3675283	sRNA16406198_23
Trait 05 / Trait 06	chr5__3675283	sRNA14379678_22
Trait 05 / Trait 06	chr5__3675283	sRNA8731598_20
Trait 05 / Trait 06	chr5__3675283	sRNA20659629_24
Trait 05 / Trait 06	chr5__3675283	sRNA5432362_26
Trait 05 / Trait 06	chr5__3675283	sRNA8822840_19
Trait 05 / Trait 06	chr5__3675283	sRNA18210681_22
Trait 05 / Trait 06	chr5__3675283	sRNA15237673_24
Trait 05 / Trait 06	chr5__3675283	sRNA17961561_24
Trait 05 / Trait 06	chr5__3675283	sRNA20807308_23
Trait 05 / Trait 06	chr5__3675283	sRNA8245136_21
Trait 05 / Trait 06	chr5__3675283	sRNA16258782_19
Trait 05 / Trait 06	chr5__3675283	sRNA16606150_20
Trait 05 / Trait 06	chr5__3675283	sRNA9984007_22
Trait 05 / Trait 06	chr5__3675283	sRNA10038627_24
Trait 05 / Trait 06	chr5__3675283	sRNA13404322_22
Trait 05 / Trait 06	chr5__3675283	sRNA5179056_24
Trait 05 / Trait 06	chr5__3675283	sRNA5337355_28
Trait 05 / Trait 06	chr5__3675283	sRNA17973465_24
Trait 05 / Trait 06	chr5__3675283	sRNA5253577_26
Trait 05 / Trait 06	chr5__3675283	sRNA10472267_24
Trait 05 / Trait 06	chr5__3675283	sRNA11051718_21
Trait 05 / Trait 06	chr5__3675283	sRNA10477565_20
Trait 05 / Trait 06	chr5__3675283	sRNA10997696_20
Trait 05 / Trait 06	chr5__3675283	sRNA8666265_18
Trait 05 / Trait 06	chr5__3675283	sRNA13810308_24
Trait 05 / Trait 06	chr5__3675283	sRNA11257875_21
Trait 05 / Trait 06	chr5__3675283	sRNA1402548_19
Trait 05 / Trait 06	chr5__3675283	sRNA21369189_24
Trait 05 / Trait 06	chr5__3675283	sRNA1554544_24
Trait 05 / Trait 06	chr5__3675283	sRNA4610220_21
Trait 05 / Trait 06	chr5__3675283	sRNA24477504_22
Trait 05 / Trait 06	chr5__3675283	sRNA21013905_23
Trait 05 / Trait 06	chr5__3675283	sRNA23561572_22
Trait 05 / Trait 06	chr5__3675283	sRNA24178507_24
Trait 05 / Trait 06	chr5__3675283	sRNA7792188_24
Trait 05 / Trait 06	chr5__3675283	sRNA20343242_24
Trait 05 / Trait 06	chr5__3675283	sRNA3237804_24
Trait 05 / Trait 06	chr5__3675283	sRNA8796447_24
Trait 05 / Trait 06	chr5__3675283	sRNA5622754_20
Trait 05 / Trait 06	chr5__3675283	sRNA5622755_24
Trait 05 / Trait 06	chr5__3675283	sRNA2366935_24
Trait 05 / Trait 06	chr5__3675283	sRNA19262820_20
Trait 05 / Trait 06	chr5__3675283	sRNA9327518_24
Trait 05 / Trait 06	chr5__3675283	sRNA16547382_24
Trait 05 / Trait 06	chr5__3675283	sRNA1728463_24
Trait 05 / Trait 06	chr5__3675283	sRNA20623794_18
Trait 05 / Trait 06	chr5__3675283	sRNA1563490_24
Trait 05 / Trait 06	chr5__3675283	sRNA9710714_24
Trait 05 / Trait 06	chr5__3675283	sRNA11145150_24
Trait 05 / Trait 06	chr5__3675283	sRNA14461719_24
Trait 05 / Trait 06	chr5__3675283	sRNA1779149_24
Trait 05 / Trait 06	chr5__3675283	sRNA15067900_24
Trait 05 / Trait 06	chr5__3675283	sRNA6360631_24
Trait 05 / Trait 06	chr5__3675283	sRNA14166657_24
Trait 05 / Trait 06	chr5__3675283	sRNA16353145_24
Trait 05 / Trait 06	chr5__3675283	sRNA17532141_23
Trait 05 / Trait 06	chr5__3675283	sRNA14156333_21
Trait 05 / Trait 06	chr5__3675283	sRNA13004413_24
Trait 05 / Trait 06	chr5__3675283	sRNA20223995_21
Trait 05 / Trait 06	chr5__3675283	sRNA15427113_24
Trait 05 / Trait 06	chr5__3675283	sRNA7952557_24
Trait 05 / Trait 06	chr5__3675283	sRNA2622965_23
Trait 05 / Trait 06	chr5__3675283	sRNA2878467_21
Trait 05 / Trait 06	chr5__3675283	sRNA263350_18
Trait 05 / Trait 06	chr5__3675283	sRNA19062795_22
Trait 06	chr5__61775841	sRNA13475783_30
Trait 06	chr5__61775841	sRNA20224325_22
Trait 06	chr5__61775841	sRNA1678236_24
Trait 06	chr5__61775841	sRNA4901554_22
Trait 06	chr5__61775841	sRNA19547813_23
Trait 06	chr5__61775841	sRNA12202067_25
Trait 06	chr5__61775841	sRNA12420411_24
Trait 06	chr5__61775841	sRNA18322095_24
Trait 06	chr5__61775841	sRNA15217270_27
Trait 06	chr5__61775841	sRNA9016339_25
Trait 06	chr5__61775841	sRNA23764720_24
Trait 06	chr5__61775841	sRNA24668705_27
Trait 06	chr5__61775841	sRNA8235939_27
Trait 06	chr5__61775841	sRNA14796582_24
Trait 06	chr5__61775841	sRNA7773734_30
Trait 06	chr5__61775841	sRNA2174348_24
Trait 06	chr5__61775841	sRNA11123276_27
Trait 06	chr5__61775841	sRNA14251478_24
Trait 06	chr5__61775841	sRNA6807701_24
Trait 06	chr5__61775841	sRNA15248540_19
Trait 06	chr5__61775841	sRNA8235288_21
Trait 06	chr5__61775841	sRNA9806959_24
Trait 06	chr5__61775841	sRNA12016539_23
Trait 06	chr5__61775841	sRNA2426540_26
Trait 06	chr5__61775841	sRNA1363891_24
Trait 06	chr5__61775841	sRNA3783922_24
Trait 06	chr5__61775841	sRNA9194496_18
Trait 06	chr5__61775841	sRNA8850329_24
Trait 06	chr5__61775841	sRNA6783245_24
Trait 06	chr5__61775841	sRNA11948899_26
Trait 06	chr5__61775841	sRNA15475940_22
Trait 06	chr5__61775841	sRNA9572887_20
Trait 06	chr5__61775841	sRNA8801148_20
Trait 06	chr5__61775841	sRNA16193197_30
Trait 06	chr5__61775841	sRNA16401905_30
Trait 06	chr5__61775841	sRNA5323892_22
Trait 06	chr5__61775841	sRNA11347656_24
Trait 06	chr5__61775841	sRNA10875606_21
Trait 06	chr5__61775841	sRNA1026000_22
Trait 06	chr5__61775841	sRNA21201917_24
Trait 06	chr5__61775841	sRNA12011966_24
Trait 06	chr5__61775841	sRNA13414833_21
Trait 06	chr5__61775841	sRNA16522051_26
Trait 06	chr5__61775841	sRNA18815985_22
Trait 06	chr5__61775841	sRNA22965874_22
Trait 06	chr5__61775841	sRNA7328896_26
Trait 06	chr5__61775841	sRNA10516577_18
Trait 06	chr5__61775841	sRNA7121036_21
Trait 06	chr5__61775841	sRNA18534998_21
Trait 06	chr5__61775841	sRNA18534999_29
Trait 06	chr5__61775841	sRNA20980426_18
Trait 06	chr5__61775841	sRNA20980427_20
Trait 06	chr5__61775841	sRNA20555334_24
Trait 06	chr5__61775841	sRNA14161980_28
Trait 06	chr5__61775841	sRNA23570277_27
Trait 06	chr5__61775841	sRNA18986624_21
Trait 06	chr5__61775841	sRNA10284425_20
Trait 06	chr5__61775841	sRNA16339783_18
Trait 06	chr5__61775841	sRNA4900167_18
Trait 06	chr5__61775841	sRNA1219069_24
Trait 06	chr5__61775841	sRNA896246_19
Trait 06	chr5__61775841	sRNA24206712_29
Trait 06	chr5__61775841	sRNA10346286_24
Trait 06	chr5__61775841	sRNA18844288_22
Trait 06	chr5__61775841	sRNA15570590_23
Trait 06	chr5__61775841	sRNA11870248_22
Trait 06	chr5__61775841	sRNA13447839_24
Trait 06	chr5__61775841	sRNA19436918_23
Trait 06	chr5__61775841	sRNA15901377_26
Trait 06	chr5__61775841	sRNA10248137_23
Trait 06	chr5__61775841	sRNA22448591_22
Trait 06	chr5__61775841	sRNA20342358_28
Trait 06	chr5__61775841	sRNA10721195_19
Trait 06	chr5__61775841	sRNA8490243_23
Trait 06	chr5__61775841	sRNA21480514_29
Trait 06	chr5__61775841	sRNA21140408_22
Trait 06	chr5__61775841	sRNA10796921_24
Trait 06	chr5__61775841	sRNA8365826_24
Trait 06	chr5__61775841	sRNA21729538_24
Trait 06	chr5__61775841	sRNA11770130_20
Trait 06	chr5__61775841	sRNA1127991_24
Trait 06	chr5__61775841	sRNA2810056_24
Trait 06	chr5__61775841	sRNA23316751_24
Trait 06	chr5__61775841	sRNA9770501_26
Trait 06	chr5__61775841	sRNA18766504_24
Trait 06	chr5__61775841	sRNA9619958_19
Trait 06	chr5__61775841	sRNA14683114_24
Trait 06	chr5__61775841	sRNA17486652_22
Trait 06	chr5__61775841	sRNA23755833_24
Trait 06	chr5__61775841	sRNA24169567_24
Trait 06	chr5__61775841	sRNA16778273_24
Trait 06	chr5__61775841	sRNA10289202_24
Trait 06	chr5__61775841	sRNA3107937_23
Trait 06	chr5__61775841	sRNA21391763_24
Trait 06	chr5__61775841	sRNA12788906_24
Trait 06	chr5__61775841	sRNA13723957_21
Trait 06	chr5__61775841	sRNA5336456_24
Trait 06	chr5__61775841	sRNA9126480_23
Trait 06	chr5__61775841	sRNA6740538_24
Trait 06	chr5__61775841	sRNA2876291_24
Trait 06	chr5__61775841	sRNA9841535_24
Trait 06	chr5__61775841	sRNA1630698_25
Trait 06	chr5__61775841	sRNA18510213_24
Trait 06	chr5__61775841	sRNA9901132_24
Trait 06	chr5__61775841	sRNA5556137_24
Trait 06	chr5__61775841	sRNA6070028_24
Trait 06	chr5__61775841	sRNA4175398_24
Trait 06	chr5__61775841	sRNA14701903_24
Trait 06	chr5__61775841	sRNA17784148_21
Trait 06	chr5__61775841	sRNA10746399_24
Trait 06	chr5__61775841	sRNA15014468_24
Trait 06	chr5__61775841	sRNA5765205_24
Trait 06	chr5__61775841	sRNA13585268_24
Trait 06	chr5__61775841	sRNA14014606_24
Trait 06	chr5__61775841	sRNA17825208_23
Trait 06	chr5__61775841	sRNA2076056_24
Trait 06	chr5__61775841	sRNA7927470_23
Trait 06	chr5__61775841	sRNA1201429_26
Trait 06	chr5__61775841	sRNA8165927_24
Trait 06	chr5__61775841	sRNA14012950_22
Trait 06	chr5__61775841	sRNA22677058_21
Trait 06	chr5__61775841	sRNA24598527_24
Trait 06	chr5__61775841	sRNA12899767_24
Trait 06	chr5__61775841	sRNA21617713_24
Trait 06	chr5__61775841	sRNA8782061_24
Trait 06	chr5__61775841	sRNA12458287_24
Trait 06	chr5__61775841	sRNA8440126_24
Trait 06	chr5__61775841	sRNA23476178_24
Trait 06	chr5__61775841	sRNA18576074_21
Trait 06	chr5__61775841	sRNA8296228_23
Trait 06	chr5__61775841	sRNA17182956_24
Trait 06	chr5__61775841	sRNA8183668_24
Trait 06	chr5__61775841	sRNA7072937_24
Trait 06	chr5__61775841	sRNA3020184_24
Trait 06	chr5__61775841	sRNA1740267_24
Trait 06	chr5__61775841	sRNA1410141_24
Trait 06	chr5__61775841	sRNA14858829_20
Trait 06	chr5__61775841	sRNA2656049_23
Trait 06	chr5__61775841	sRNA5154595_24
Trait 06	chr5__61775841	sRNA19380157_22
Trait 06	chr5__61775841	sRNA11555135_27
Trait 06	chr5__61775841	sRNA13367567_25
Trait 06	chr5__61775841	sRNA11712954_28
Trait 06	chr5__61775841	sRNA12668651_24
Trait 06	chr5__61775841	sRNA2263103_23
Trait 06	chr5__61775841	sRNA2494683_24
Trait 06	chr5__61775841	sRNA10413894_24
Trait 06	chr5__61775841	sRNA20482158_24
Trait 06	chr5__61775841	sRNA10906962_23
Trait 06	chr5__61775841	sRNA23273371_18
Trait 06	chr5__61775841	sRNA426286_27
Trait 06	chr5__61775841	sRNA5742151_18
Trait 06	chr5__61775841	sRNA14325240_28
Trait 06	chr5__61775841	sRNA4935513_27
Trait 06	chr5__61775841	sRNA8828765_28
Trait 06	chr5__61775841	sRNA8200895_27
Trait 06	chr5__61775841	sRNA10988100_23
Trait 06	chr5__61775841	sRNA1440397_25
Trait 06	chr5__61775841	sRNA8762604_24
Trait 06	chr5__61775841	sRNA22599696_21
Trait 06	chr5__61775841	sRNA12619420_19
Trait 06	chr5__61775841	sRNA24593114_20
Trait 06	chr5__61775841	sRNA10578154_27
Trait 06	chr5__61775841	sRNA14787232_22
Trait 06	chr5__61775841	sRNA851598_24
Trait 06	chr5__61775841	sRNA23849991_22
Trait 06	chr5__61775841	sRNA11548390_24
Trait 06	chr5__61775841	sRNA386306_24
Trait 06	chr5__61775841	sRNA21440453_24
Trait 06	chr5__61775841	sRNA256171_24
Trait 06	chr5__61775841	sRNA272791_24
Trait 06	chr5__61775841	sRNA15978446_24
Trait 06	chr5__61775841	sRNA6423569_24
Trait 06	chr5__61775841	sRNA18802194_24
Trait 06	chr5__61775841	sRNA8730054_21
Trait 06	chr5__61775841	sRNA6397083_24
Trait 06	chr5__61775841	sRNA5059325_23
Trait 06	chr5__61775841	sRNA11728811_24
Trait 06	chr5__61775841	sRNA22672980_24
Trait 06	chr5__61775841	sRNA4232097_24
Trait 06	chr5__61775841	sRNA440169_24
Trait 06	chr5__61775841	sRNA4364364_24
Trait 06	chr5__61775841	sRNA17800276_24
Trait 06	chr5__61775841	sRNA3912096_24
Trait 06	chr5__61775841	sRNA17677834_24
Trait 06	chr5__61775841	sRNA6232215_24
Trait 06	chr5__61775841	sRNA3912095_18
Trait 06	chr5__61775841	sRNA19571280_24
Trait 06	chr5__61775841	sRNA6176684_20
Trait 06	chr5__61775841	sRNA16217760_23
Trait 06	chr5__61775841	sRNA804914_24
Trait 06	chr5__61775841	sRNA28973_24
Trait 06	chr5__61775841	sRNA12038773_24
Trait 06	chr5__61775841	sRNA6174631_24
Trait 06	chr5__61775841	sRNA11466351_24
Trait 06	chr5__61775841	sRNA122345_24
Trait 06	chr5__61775841	sRNA122344_22
Trait 06	chr5__61775841	sRNA24669461_24
Trait 06	chr5__61775841	sRNA9198739_24
Trait 06	chr5__61775841	sRNA15475656_24
Trait 06	chr5__61775841	sRNA24636374_24
Trait 06	chr5__61775841	sRNA13616052_24
Trait 06	chr5__61775841	sRNA1357714_24
Trait 06	chr5__61775841	sRNA23378015_24
Trait 06	chr5__61775841	sRNA20391922_24
Trait 06	chr5__61775841	sRNA6446762_25
Trait 06	chr5__61775841	sRNA2681353_24
Trait 06	chr5__61775841	sRNA4627877_23
Trait 06	chr5__61775841	sRNA6103076_24
Trait 06	chr5__61775841	sRNA22657052_22
Trait 06	chr5__61775841	sRNA1454997_24
Trait 06	chr5__61775841	sRNA9551123_20
Trait 06	chr5__61775841	sRNA1270185_24
Trait 06	chr5__61775841	sRNA12709905_24
Trait 06	chr5__61775841	sRNA2112093_24
Trait 06	chr5__61775841	sRNA17914603_23
Trait 06	chr5__61775841	sRNA6499169_24
Trait 06	chr5__61775841	sRNA21656509_24
Trait 06	chr5__61775841	sRNA19462442_23
Trait 06	chr5__61775841	sRNA7348379_24
Trait 06	chr5__61775841	sRNA19223906_24
Trait 06	chr5__61775841	sRNA22739348_24
Trait 06	chr5__61775841	sRNA10350214_24
Trait 06	chr5__61775841	sRNA5211793_21
Trait 06	chr5__61775841	sRNA16812402_24
Trait 06	chr5__61775841	sRNA7021009_24
Trait 06	chr5__61775841	sRNA19680579_24
Trait 06	chr5__61775841	sRNA4008170_24
Trait 06	chr5__61775841	sRNA22160976_24
Trait 06	chr5__61775841	sRNA12185479_23
Trait 06	chr5__61775841	sRNA4096001_24
Trait 06	chr5__61775841	sRNA9440433_24
Trait 06	chr5__61775841	sRNA5094046_20
Trait 06	chr5__61775841	sRNA22281223_21
Trait 06	chr5__61775841	sRNA15317128_24
Trait 06	chr5__61775841	sRNA22385625_23
Trait 06	chr5__61775841	sRNA21577569_24
Trait 06	chr5__61775841	sRNA3054363_26
Trait 06	chr5__61775841	sRNA19456248_29
Trait 06	chr5__61775841	sRNA1883938_26
Trait 06	chr5__61775841	sRNA5803478_24
Trait 06	chr5__61775841	sRNA23911291_24
Trait 06	chr5__61775841	sRNA15323643_24
Trait 06	chr5__61775841	sRNA3704793_24
Trait 06	chr5__61775841	sRNA2903574_25
Trait 06	chr5__61775841	sRNA20495148_23
Trait 06	chr5__61775841	sRNA18452420_24
Trait 06	chr5__61775841	sRNA16638753_22
Trait 06	chr5__61775841	sRNA281259_19
Trait 06	chr5__61775841	sRNA13832135_27
Trait 06	chr5__61775841	sRNA10493258_24
Trait 06	chr5__61775841	sRNA18894481_20
Trait 06	chr5__61775841	sRNA9176609_21
Trait 06	chr5__61775841	sRNA2689620_22
Trait 06	chr5__61775841	sRNA4280174_24
Trait 06	chr5__61775841	sRNA6037756_24
Trait 06	chr5__61775841	sRNA3726661_24
Trait 06	chr5__61775841	sRNA6788172_24
Trait 06	chr5__61775841	sRNA10601647_22
Trait 06	chr5__61775841	sRNA14343525_24
Trait 06	chr5__61775841	sRNA16261458_23
Trait 06	chr5__61775841	sRNA8394794_23
Trait 06	chr5__61775841	sRNA14473049_24
Trait 06	chr5__61775841	sRNA21986714_24
Trait 06	chr5__61775841	sRNA23279609_23
Trait 06	chr5__61775841	sRNA368180_24
Trait 06	chr5__61775841	sRNA19209592_22
Trait 06	chr5__61775841	sRNA13076547_23
Trait 06	chr5__61775841	sRNA7428440_24
Trait 06	chr5__61775841	sRNA20724107_24
Trait 06	chr5__61775841	sRNA20723502_24
Trait 06	chr5__61775841	sRNA6886549_24
Trait 06	chr5__61775841	sRNA11518477_24
Trait 06	chr5__61775841	sRNA8930497_24
Trait 06	chr5__61775841	sRNA814064_24
Trait 06	chr5__61775841	sRNA13193937_24
Trait 06	chr5__61775841	sRNA19060444_24
Trait 06	chr5__61775841	sRNA2832089_24
Trait 06	chr5__61775841	sRNA21624771_24
Trait 06	chr5__61775841	sRNA8782288_24
Trait 06	chr5__61775841	sRNA17109563_22
Trait 06	chr5__61775841	sRNA8057270_24
Trait 06	chr5__61775841	sRNA3100537_24
Trait 06	chr5__61775841	sRNA9081977_23
Trait 06	chr5__61775841	sRNA24077825_24
Trait 06	chr5__61775841	sRNA12247740_24
Trait 06	chr5__61775841	sRNA23967156_24
Trait 06	chr5__61775841	sRNA16889056_23
Trait 06	chr5__61775841	sRNA22469991_21
Trait 06	chr5__61775841	sRNA23967155_20
Trait 06	chr5__61775841	sRNA5611741_24
Trait 06	chr5__61775841	sRNA14232141_24
Trait 06	chr5__61775841	sRNA24214546_24
Trait 06	chr5__61775841	sRNA19453940_22
Trait 06	chr5__61775841	sRNA21426222_24
Trait 06	chr5__61775841	sRNA10041253_21
Trait 06	chr5__61775841	sRNA21372625_24
Trait 06	chr5__61775841	sRNA5827403_23
Trait 06	chr5__61775841	sRNA5967091_24
Trait 06	chr5__61775841	sRNA19794940_21
Trait 06	chr5__61775841	sRNA22215870_24
Trait 06	chr5__61775841	sRNA23878309_24
Trait 06	chr5__61775841	sRNA17785868_24
Trait 06	chr5__61775841	sRNA6238740_24
Trait 06	chr5__61775841	sRNA15597889_24
Trait 06	chr5__61775841	sRNA4091494_24
Trait 06	chr5__61775841	sRNA11835530_23
Trait 06	chr5__61775841	sRNA13248409_22
Trait 06	chr5__61775841	sRNA17690964_25
Trait 06	chr5__61775841	sRNA3968326_24
Trait 06	chr5__61775841	sRNA17690963_23
Trait 06	chr5__61775841	sRNA3968325_22
Trait 06	chr5__61775841	sRNA17690962_22
Trait 06	chr5__61775841	sRNA4429810_24
Trait 06	chr5__61775841	sRNA14406152_24
Trait 06	chr5__61775841	sRNA11169069_24
Trait 06	chr5__61775841	sRNA3701719_24
Trait 06	chr5__61775841	sRNA7646481_24
Trait 06	chr5__61775841	sRNA20543034_24
Trait 06	chr5__61775841	sRNA9274360_24
Trait 06	chr5__61775841	sRNA936624_25
Trait 06	chr5__61775841	sRNA262843_24
Trait 06	chr5__61775841	sRNA23890580_24
Trait 06	chr5__61775841	sRNA18689768_24
Trait 06	chr5__61775841	sRNA19365726_24
Trait 06	chr5__61775841	sRNA12828675_21
Trait 06	chr5__61775841	sRNA15854499_24
Trait 06	chr5__61775841	sRNA18828092_24
Trait 06	chr5__61775841	sRNA2270037_23
Trait 06	chr5__61775841	sRNA19621933_24
Trait 06	chr5__61775841	sRNA5520189_24
Trait 06	chr5__61775841	sRNA13613181_23
Trait 06	chr5__61775841	sRNA3101216_24
Trait 06	chr5__61775841	sRNA15169947_24
Trait 06	chr5__61775841	sRNA5738062_24
Trait 06	chr5__61775841	sRNA5419952_24
Trait 06	chr5__61775841	sRNA2786126_24
Trait 06	chr5__61775841	sRNA3389078_24
Trait 06	chr5__61775841	sRNA1033176_24
Trait 06	chr5__61775841	sRNA20198040_24
Trait 06	chr5__61775841	sRNA21718888_24
Trait 06	chr5__61775841	sRNA17432752_23
Trait 06	chr5__61775841	sRNA7711998_24
Trait 06	chr5__61775841	sRNA20260425_24
Trait 06	chr5__61775841	sRNA13121994_22
Trait 06	chr5__61775841	sRNA17442353_24
Trait 06	chr5__61775841	sRNA7252357_24
Trait 06	chr5__61775841	sRNA7810948_24
Trait 06	chr5__61775841	sRNA21418099_24
Trait 06	chr5__61775841	sRNA4275763_24
Trait 06	chr5__61775841	sRNA8851738_22
Trait 06	chr5__61775841	sRNA10106881_22
Trait 06	chr5__61775841	sRNA4856649_24
Trait 06	chr5__61775841	sRNA14503785_24
Trait 06	chr5__61775841	sRNA2101804_24
Trait 06	chr5__61775841	sRNA18704629_23
Trait 06	chr5__61775841	sRNA3900381_23
Trait 06	chr5__61775841	sRNA11676288_24
Trait 06	chr5__61775841	sRNA12498081_24
Trait 06	chr5__61775841	sRNA20871167_24
Trait 06	chr5__61775841	sRNA20011688_22
Trait 06	chr5__61775841	sRNA13488219_22
Trait 06	chr5__61775841	sRNA13488220_24
Trait 06	chr5__61775841	sRNA13488221_25
Trait 06	chr5__61775841	sRNA19628187_24
Trait 06	chr5__61775841	sRNA7210396_24
Trait 06	chr5__61775841	sRNA18794699_21
Trait 06	chr5__61775841	sRNA11420565_24
Trait 06	chr5__61775841	sRNA12134524_24
Trait 06	chr5__61775841	sRNA1888800_24
Trait 06	chr5__61775841	sRNA1417604_24
Trait 06	chr5__61775841	sRNA3141837_23
Trait 06	chr5__61775841	sRNA18604451_24
Trait 06	chr5__61775841	sRNA2508943_24
Trait 06	chr5__61775841	sRNA5084569_24
Trait 06	chr5__61775841	sRNA3837646_24
Trait 06	chr5__61775841	sRNA4709736_24
Trait 06	chr5__61775841	sRNA12298651_25
Trait 06	chr5__61775841	sRNA14495204_24
Trait 06	chr5__61775841	sRNA19187461_24
Trait 06	chr5__61775841	sRNA5795672_24
Trait 06	chr5__61775841	sRNA10793158_25
Trait 06	chr5__61775841	sRNA12759669_24
Trait 06	chr5__61775841	sRNA13340848_24
Trait 06	chr5__61775841	sRNA8087412_24
Trait 06	chr5__61775841	sRNA20796931_24
Trait 06	chr5__61775841	sRNA4774221_24
Trait 06	chr5__61775841	sRNA21897100_24
Trait 06	chr5__61775841	sRNA13904463_24
Trait 06	chr5__61775841	sRNA11868962_24
Trait 06	chr5__61775841	sRNA3493830_25
Trait 06	chr5__61775841	sRNA4189996_24
Trait 06	chr5__61775841	sRNA3240431_24
Trait 06	chr5__61775841	sRNA20349167_24
Trait 06	chr5__61775841	sRNA5633442_24
Trait 06	chr5__61775841	sRNA12640266_22
Trait 06	chr5__61775841	sRNA24041729_24
Trait 06	chr5__61775841	sRNA12041408_24
Trait 06	chr5__61775841	sRNA10951004_24
Trait 06	chr5__61775841	sRNA14916263_24
Trait 06	chr5__61775841	sRNA24010983_24
Trait 06	chr5__61775841	sRNA24010984_25
Trait 06	chr5__61775841	sRNA22619707_24
Trait 06	chr5__61775841	sRNA19755095_24
Trait 06	chr5__61775841	sRNA17261849_23
Trait 06	chr5__61775841	sRNA15389029_24
Trait 06	chr5__61775841	sRNA10158687_23
Trait 06	chr5__61775841	sRNA21648395_24
Trait 06	chr5__61775841	sRNA10628094_21
Trait 06	chr5__61775841	sRNA9159031_24
Trait 06	chr5__61775841	sRNA9413763_23
Trait 06	chr5__61775841	sRNA21754156_24
Trait 06	chr5__61775841	sRNA23737596_24
Trait 06	chr5__61775841	sRNA9414801_24
Trait 06	chr5__61775841	sRNA2864517_24
Trait 06	chr5__61775841	sRNA3208931_23
Trait 06	chr5__61775841	sRNA3208932_24
Trait 06	chr5__61775841	sRNA10365175_24
Trait 06	chr5__61775841	sRNA3820073_22
Trait 06	chr5__61775841	sRNA3414112_24
Trait 06	chr5__61775841	sRNA17417258_24
Trait 06	chr5__61775841	sRNA20192560_24
Trait 06	chr5__61775841	sRNA12187645_24
Trait 06	chr5__61775841	sRNA2628989_24
Trait 06	chr5__61775841	sRNA1146636_24
Trait 06	chr5__61775841	sRNA7530116_24
Trait 06	chr5__61775841	sRNA926401_24
Trait 06	chr5__61775841	sRNA21450924_24
Trait 06	chr5__61775841	sRNA18731552_24
Trait 06	chr5__61775841	sRNA24153709_24
Trait 06	chr5__61775841	sRNA5255347_24
Trait 06	chr5__61775841	sRNA6733478_24
Trait 06	chr5__61775841	sRNA14358562_24
Trait 06	chr5__61775841	sRNA9051675_24
Trait 06	chr5__61775841	sRNA9483271_24
Trait 06	chr5__61775841	sRNA11120296_24
Trait 06	chr5__61775841	sRNA493890_24
Trait 06	chr5__61775841	sRNA4932752_24
Trait 06	chr5__61775841	sRNA8026541_24
Trait 06	chr5__61775841	sRNA2793658_24
Trait 06	chr5__61775841	sRNA24395994_24
Trait 06	chr5__61775841	sRNA2998810_24
Trait 06	chr5__61775841	sRNA1113260_23
Trait 06	chr5__61775841	sRNA19888474_24
Trait 06	chr5__61775841	sRNA16567793_24
Trait 06	chr5__61775841	sRNA17047974_22
Trait 06	chr5__61775841	sRNA12934955_24
Trait 06	chr5__61775841	sRNA19747288_24
Trait 06	chr5__61775841	sRNA22616501_24
Trait 06	chr5__61775841	sRNA4600454_23
Trait 06	chr5__61775841	sRNA1551744_21
Trait 06	chr5__61775841	sRNA21651374_24
Trait 06	chr5__61775841	sRNA2411822_24
Trait 06	chr5__61775841	sRNA18316212_24
Trait 06	chr5__61775841	sRNA14879085_24
Trait 06	chr5__61775841	sRNA20649561_24
Trait 06	chr5__61775841	sRNA7880164_25
Trait 06	chr5__61775841	sRNA2340106_25
Trait 06	chr5__61775841	sRNA8822434_24
Trait 06	chr5__61775841	sRNA9237501_24
Trait 06	chr5__61775841	sRNA4212371_24
Trait 06	chr5__61775841	sRNA14706456_24
Trait 06	chr5__61775841	sRNA15528936_25
Trait 06	chr5__61775841	sRNA15528935_24
Trait 06	chr5__61775841	sRNA20955977_24
Trait 06	chr5__61775841	sRNA6374330_23
Trait 06	chr5__61775841	sRNA13171772_24
Trait 06	chr5__61775841	sRNA16777862_24
Trait 06	chr5__61775841	sRNA1099027_24
Trait 06	chr5__61775841	sRNA3580808_20
Trait 06	chr5__61775841	sRNA24488813_24
Trait 06	chr5__61775841	sRNA14229360_24
Trait 06	chr5__61775841	sRNA225674_24
Trait 06	chr5__61775841	sRNA23529184_22
Trait 06	chr5__61775841	sRNA24581414_24
Trait 06	chr5__61775841	sRNA4347991_20
Trait 06	chr5__61775841	sRNA10750899_24
Trait 06	chr5__61775841	sRNA19109823_22
Trait 06	chr5__61775841	sRNA10667672_20
Trait 06	chr5__61775841	sRNA15136555_22
Trait 06	chr5__61775841	sRNA20938962_23
Trait 06	chr5__61775841	sRNA16876676_27
Trait 06	chr5__61775841	sRNA3468802_27
Trait 06	chr5__61775841	sRNA3468801_22
Trait 06	chr5__61775841	sRNA15047219_23
Trait 06	chr5__61775841	sRNA2293054_24
Trait 06	chr5__61775841	sRNA10239708_23
Trait 06	chr5__61775841	sRNA9310056_18
Trait 06	chr5__61775841	sRNA9310057_23
Trait 06	chr5__61775841	sRNA17378275_22
Trait 06	chr5__61775841	sRNA9220274_24
Trait 06	chr5__61775841	sRNA9292573_22
Trait 06	chr5__61775841	sRNA18965702_22
Trait 06	chr5__61775841	sRNA23607495_19
Trait 06	chr5__61775841	sRNA7518827_19
Trait 06	chr5__61775841	sRNA8165937_21
Trait 06	chr5__61775841	sRNA24494129_21
Trait 06	chr5__61775841	sRNA13143735_29
Trait 06	chr5__61775841	sRNA2010842_25
Trait 06	chr5__61775841	sRNA21691707_23
Trait 06	chr5__61775841	sRNA21565612_21
Trait 06	chr5__61775841	sRNA19526561_18
Trait 06	chr5__61775841	sRNA10753582_21
Trait 06	chr5__61775841	sRNA13624628_23
Trait 06	chr5__61775841	sRNA11562980_24
Trait 06	chr5__61775841	sRNA15904120_26
Trait 06	chr5__61775841	sRNA23572444_22
Trait 06	chr5__61775841	sRNA11352914_30
Trait 06	chr5__61775841	sRNA22279701_20
Trait 06	chr5__61775841	sRNA19496456_22
Trait 06	chr5__61775841	sRNA887579_24
Trait 06	chr5__61775841	sRNA22903878_19
Trait 06	chr5__61775841	sRNA23911665_21
Trait 06	chr5__61775841	sRNA13219451_22
Trait 06	chr5__61775841	sRNA17954552_22
Trait 06	chr5__61775841	sRNA9416898_30
Trait 06	chr5__61775841	sRNA886993_24
Trait 06	chr5__61775841	sRNA8957497_27
Trait 06	chr5__61775841	sRNA13421298_22
Trait 06	chr5__61775841	sRNA8026857_24
Trait 06	chr5__61775841	sRNA20700852_24
Trait 06	chr5__61775841	sRNA23936268_24
Trait 06	chr5__61775841	sRNA20987081_24
Trait 06	chr5__61775841	sRNA23159500_25
Trait 06	chr5__61775841	sRNA20987080_21
Trait 06	chr5__61775841	sRNA23159499_21
Trait 06	chr5__61775841	sRNA2958466_24
Trait 06	chr5__61775841	sRNA8584789_23
Trait 06	chr5__61775841	sRNA10349572_24
Trait 06	chr5__61775841	sRNA10190968_22
Trait 06	chr5__61775841	sRNA13428753_24
Trait 06	chr5__61775841	sRNA3082633_24
Trait 06	chr5__61775841	sRNA5128632_24
Trait 06	chr5__61775841	sRNA23521577_24
Trait 06	chr5__61775841	sRNA23262102_24
Trait 06	chr5__61775841	sRNA16882447_24
Trait 06	chr5__61775841	sRNA15821994_24
Trait 06	chr5__61775841	sRNA24401487_24
Trait 06	chr5__61775841	sRNA17325362_21
Trait 06	chr5__61775841	sRNA24475307_22
Trait 06	chr5__61775841	sRNA2895101_24
Trait 06	chr5__61775841	sRNA408488_24
Trait 06	chr5__61775841	sRNA23737728_24
Trait 06	chr5__61775841	sRNA13085124_24
Trait 06	chr5__61775841	sRNA10971493_24
Trait 06	chr5__61775841	sRNA7535224_24
Trait 06	chr5__61775841	sRNA8032726_24
Trait 06	chr5__61775841	sRNA2795606_23
Trait 06	chr5__61775841	sRNA22192597_25
Trait 06	chr5__61775841	sRNA11187342_24
Trait 06	chr5__61775841	sRNA6925651_24
Trait 06	chr5__61775841	sRNA17991109_24
Trait 06	chr5__61775841	sRNA7018063_24
Trait 06	chr5__61775841	sRNA17034447_24
Trait 06	chr5__61775841	sRNA7559769_24
Trait 06	chr5__61775841	sRNA19991804_24
Trait 06	chr5__61775841	sRNA7732375_24
Trait 06	chr5__61775841	sRNA21724150_24
Trait 06	chr5__61775841	sRNA7017593_24
Trait 06	chr5__61775841	sRNA14424172_24
Trait 06	chr5__61775841	sRNA1510399_23
Trait 06	chr5__61775841	sRNA1510400_24
Trait 06	chr5__61775841	sRNA22428042_21
Trait 06	chr5__61775841	sRNA21402146_27
Trait 06	chr5__61775841	sRNA2566126_24
Trait 06	chr5__61775841	sRNA18974072_21
Trait 06	chr5__61775841	sRNA16633231_21
Trait 06	chr5__61775841	sRNA3007080_24
Trait 06	chr5__61775841	sRNA54756_24
Trait 06	chr5__61775841	sRNA7082792_24
Trait 06	chr5__61775841	sRNA10829517_19
Trait 06	chr5__61775841	sRNA9514176_24
Trait 06	chr5__61775841	sRNA3120661_24
Trait 06	chr5__61775841	sRNA1829637_24
Trait 06	chr5__61775841	sRNA9995032_24
Trait 06	chr5__61775841	sRNA23499521_24
Trait 06	chr5__61775841	sRNA6593747_24
Trait 06	chr5__61775841	sRNA17087024_24
Trait 06	chr5__61775841	sRNA441654_24
Trait 06	chr5__61775841	sRNA23021487_21
Trait 06	chr5__61775841	sRNA1092072_24
Trait 06	chr5__61775841	sRNA2782082_24
Trait 06	chr5__61775841	sRNA10656790_24
Trait 06	chr5__61775841	sRNA9674264_24
Trait 06	chr5__61775841	sRNA1952574_24
Trait 06	chr5__61775841	sRNA8369175_24
Trait 06	chr5__61775841	sRNA22093194_24
Trait 06	chr5__61775841	sRNA18481020_23
Trait 06	chr5__61775841	sRNA22579560_23
Trait 06	chr5__61775841	sRNA13068783_23
Trait 06	chr5__61775841	sRNA7067470_24
Trait 06	chr5__61775841	sRNA21627404_24
Trait 06	chr5__61775841	sRNA15313451_24
Trait 06	chr5__61775841	sRNA24335996_21
Trait 06	chr5__61775841	sRNA19612925_24
Trait 06	chr5__61775841	sRNA12978532_28
Trait 06	chr5__61775841	sRNA22254738_24
Trait 06	chr5__61775841	sRNA1891782_24
Trait 06	chr5__61775841	sRNA7547216_24
Trait 06	chr5__61775841	sRNA7843032_24
Trait 06	chr5__61775841	sRNA2225848_24
Trait 06	chr5__61775841	sRNA2935180_24
Trait 06	chr5__61775841	sRNA8496249_24
Trait 06	chr5__61775841	sRNA16717242_24
Trait 06	chr5__61775841	sRNA21553372_23
Trait 06	chr5__61775841	sRNA22118674_23
Trait 06	chr5__61775841	sRNA15267510_22
Trait 06	chr5__61775841	sRNA3258571_22
Trait 06	chr5__61775841	sRNA12781396_21
Trait 06	chr5__61775841	sRNA4587327_24
Trait 06	chr5__61775841	sRNA2295520_22
Trait 06	chr5__61775841	sRNA7640502_24
Trait 06	chr5__61775841	sRNA20549987_24
Trait 06	chr5__61775841	sRNA7858221_24
Trait 06	chr5__61775841	sRNA2802257_24
Trait 06	chr5__61775841	sRNA8464783_24
Trait 06	chr5__61775841	sRNA21816551_24
Trait 06	chr5__61775841	sRNA14703544_24
Trait 06	chr5__61775841	sRNA14127502_21
Trait 06	chr5__61775841	sRNA1745206_22
Trait 06	chr5__61775841	sRNA1745207_24
Trait 06	chr5__61775841	sRNA5068573_23
Trait 06	chr5__61775841	sRNA8474475_24
Trait 06	chr5__61775841	sRNA21851764_21
Trait 06	chr5__61775841	sRNA21227400_23
Trait 06	chr5__61775841	sRNA15601908_24
Trait 06	chr5__61775841	sRNA21266955_24
Trait 06	chr5__61775841	sRNA5266447_24
Trait 06	chr5__61775841	sRNA17657417_21
Trait 06	chr5__61775841	sRNA5658957_24
Trait 06	chr5__61775841	sRNA14424202_24
Trait 06	chr5__61775841	sRNA150630_24
Trait 06	chr5__61775841	sRNA51904_24
Trait 06	chr5__61775841	sRNA4083102_24
Trait 06	chr5__61775841	sRNA4097111_24
Trait 06	chr5__61775841	sRNA18611267_24
Trait 06	chr5__61775841	sRNA22027833_24
Trait 06	chr5__61775841	sRNA8500751_24
Trait 06	chr5__61775841	sRNA21398259_22
Trait 06	chr5__61775841	sRNA7536857_24
Trait 06	chr5__61775841	sRNA2092880_22
Trait 06	chr5__61775841	sRNA15196665_27
Trait 06	chr5__61775841	sRNA7885829_29
Trait 06	chr5__61775841	sRNA4737874_27
Trait 06	chr5__61775841	sRNA14334858_23
Trait 06	chr5__61775841	sRNA1939291_23
Trait 06	chr5__61775841	sRNA5626380_22
Trait 06	chr5__61775841	sRNA5626381_29
Trait 06	chr5__61775841	sRNA15616404_25
Trait 06	chr5__61775841	sRNA10053700_21
Trait 06	chr5__61775841	sRNA3860136_24
Trait 06	chr5__61775841	sRNA1351739_23
Trait 06	chr5__61775841	sRNA11015727_29
Trait 06	chr5__61775841	sRNA13876690_20
Trait 06	chr5__61775841	sRNA10025107_29
Trait 06	chr5__61775841	sRNA11196398_26
Trait 06	chr5__61775841	sRNA11196399_28
Trait 06	chr5__61775841	sRNA10030357_26
Trait 06	chr5__61775841	sRNA3793950_26
Trait 06	chr5__61775841	sRNA21188160_24
Trait 06	chr5__61775841	sRNA13583564_26
Trait 06	chr5__61775841	sRNA9559440_21
Trait 06	chr5__61775841	sRNA19856074_26
Trait 06	chr5__61775841	sRNA11727961_18
Trait 06	chr5__61775841	sRNA11727962_22
Trait 06	chr5__61775841	sRNA8615004_18
Trait 06	chr5__61775841	sRNA8615005_23
Trait 06	chr5__61775841	sRNA9770898_23
Trait 06	chr5__61775841	sRNA6502874_28
Trait 06	chr5__61775841	sRNA22677648_19
Trait 06	chr5__61775841	sRNA19887263_18
Trait 06	chr5__61775841	sRNA19887264_25
Trait 06	chr5__61775841	sRNA8002046_23
Trait 06	chr5__61775841	sRNA12609782_19
Trait 06	chr5__61775841	sRNA12609783_28
Trait 06	chr5__61775841	sRNA19868029_18
Trait 06	chr5__61775841	sRNA13039918_23
Trait 06	chr5__61775841	sRNA10619227_27
Trait 06	chr5__61775841	sRNA21178052_25
Trait 06	chr5__61775841	sRNA22467835_19
Trait 06	chr5__61775841	sRNA21065391_23
Trait 06	chr5__61775841	sRNA15748402_22
Trait 06	chr5__61775841	sRNA19088610_29
Trait 06	chr5__61775841	sRNA10601420_28
Trait 06	chr5__61775841	sRNA19748565_25
Trait 06	chr5__61775841	sRNA19748566_26
Trait 06	chr5__61775841	sRNA22579367_20
Trait 06	chr5__61775841	sRNA15215056_30
Trait 06	chr5__61775841	sRNA13134094_22
Trait 06	chr5__61775841	sRNA3211028_20
Trait 06	chr5__61775841	sRNA11300865_30
Trait 06	chr5__61775841	sRNA6572691_22
Trait 06	chr5__61775841	sRNA6572692_28
Trait 06	chr5__61775841	sRNA68100_27
Trait 06	chr5__61775841	sRNA204401_19
Trait 06	chr5__61775841	sRNA204402_30
Trait 06	chr5__61775841	sRNA638400_23
Trait 06	chr5__61775841	sRNA638401_28
Trait 06	chr5__61775841	sRNA638402_30
Trait 06	chr5__61775841	sRNA1981500_25
Trait 06	chr5__61775841	sRNA1981501_30
Trait 06	chr5__61775841	sRNA5734139_28
Trait 06	chr5__61775841	sRNA5734140_30
Trait 06	chr5__61775841	sRNA14311796_20
Trait 06	chr5__61775841	sRNA14311797_23
Trait 06	chr5__61775841	sRNA14311798_24
Trait 06	chr5__61775841	sRNA386389_23
Trait 06	chr5__61775841	sRNA1222288_18
Trait 06	chr5__61775841	sRNA1222289_19
Trait 06	chr5__61775841	sRNA1222290_23
Trait 06	chr5__61775841	sRNA1222291_26
Trait 06	chr5__61775841	sRNA3837822_18
Trait 06	chr5__61775841	sRNA3837823_23
Trait 06	chr5__61775841	sRNA3837824_24
Trait 06	chr5__61775841	sRNA3837825_25
Trait 06	chr5__61775841	sRNA11548639_29
Trait 06	chr5__61775841	sRNA11828054_21
Trait 06	chr5__61775841	sRNA13206115_20
Trait 06	chr5__61775841	sRNA13206116_28
Trait 06	chr5__61775841	sRNA17883410_26
Trait 06	chr5__61775841	sRNA4792665_18
Trait 06	chr5__61775841	sRNA19156653_23
Trait 06	chr5__61775841	sRNA4272156_27
Trait 06	chr5__61775841	sRNA17120059_26
Trait 06	chr5__61775841	sRNA17120060_29
Trait 06	chr5__61775841	sRNA654855_22
Trait 06	chr5__61775841	sRNA654856_25
Trait 06	chr5__61775841	sRNA654857_26
Trait 06	chr5__61775841	sRNA2046252_24
Trait 06	chr5__61775841	sRNA2707802_30
Trait 06	chr5__61775841	sRNA6750853_30
Trait 06	chr5__61775841	sRNA3620295_30
Trait 06	chr5__61775841	sRNA16349506_28
Trait 06	chr5__61775841	sRNA17482712_25
Trait 06	chr5__61775841	sRNA17482713_26
Trait 06	chr5__61775841	sRNA17482714_29
Trait 06	chr5__61775841	sRNA2896015_26
Trait 06	chr5__61775841	sRNA2896016_27
Trait 06	chr5__61775841	sRNA8365540_25
Trait 06	chr5__61775841	sRNA8365541_26
Trait 06	chr5__61775841	sRNA21515941_23
Trait 06	chr5__61775841	sRNA21515942_26
Trait 06	chr5__61775841	sRNA21515943_29
Trait 06	chr5__61775841	sRNA16737909_22
Trait 06	chr5__61775841	sRNA16737910_26
Trait 06	chr5__61775841	sRNA16737911_29
Trait 06	chr5__61775841	sRNA21850763_22
Trait 06	chr5__61775841	sRNA17835944_22
Trait 06	chr5__61775841	sRNA17835945_24
Trait 06	chr5__61775841	sRNA7130675_30
Trait 06	chr5__61775841	sRNA8182347_29
Trait 06	chr5__61775841	sRNA16522059_25
Trait 06	chr5__61775841	sRNA684488_19
Trait 06	chr5__61775841	sRNA14969030_21
Trait 06	chr5__61775841	sRNA5849783_24
Trait 06	chr5__61775841	sRNA5849784_27
Trait 06	chr5__61775841	sRNA15866239_19
Trait 06	chr5__61775841	sRNA15866240_26
Trait 06	chr5__61775841	sRNA14778559_18
Trait 06	chr5__61775841	sRNA9073573_20
Trait 06	chr5__61775841	sRNA5199739_24
Trait 06	chr5__61775841	sRNA7058759_24
Trait 06	chr5__61775841	sRNA18652222_24
Trait 06	chr5__61775841	sRNA24154936_24
Trait 06	chr5__61775841	sRNA1005660_23
Trait 06	chr5__61775841	sRNA23754999_18
Trait 06	chr5__61775841	sRNA24255117_29
Trait 06	chr5__61775841	sRNA14930874_25
Trait 06	chr5__61775841	sRNA14930875_26
Trait 06	chr5__61775841	sRNA23070471_24
Trait 06	chr5__61775841	sRNA945452_24
Trait 06	chr5__61775841	sRNA2211228_25
Trait 06	chr5__61775841	sRNA2211229_26
Trait 06	chr5__61775841	sRNA24234911_21
Trait 06	chr5__61775841	sRNA24234912_26
Trait 06	chr5__61775841	sRNA23225364_20
Trait 06	chr5__61775841	sRNA23225365_29
Trait 06	chr5__61775841	sRNA1900905_21
Trait 06	chr5__61775841	sRNA15049909_28
Trait 06	chr5__61775841	sRNA3418077_18
Trait 06	chr5__61775841	sRNA10242974_20
Trait 06	chr5__61775841	sRNA10242975_22
Trait 06	chr5__61775841	sRNA22575870_18
Trait 06	chr5__61775841	sRNA15875078_21
Trait 06	chr5__61775841	sRNA15354317_18
Trait 06	chr5__61775841	sRNA15354318_20
Trait 06	chr5__61775841	sRNA17604701_21
Trait 06	chr5__61775841	sRNA3645842_19
Trait 06	chr5__61775841	sRNA3645843_26
Trait 06	chr5__61775841	sRNA20803173_23
Trait 06	chr5__61775841	sRNA8123743_26
Trait 06	chr5__61775841	sRNA8559113_20
Trait 06	chr5__61775841	sRNA18769577_21
Trait 06	chr5__61775841	sRNA6108129_23
Trait 06	chr5__61775841	sRNA16901837_23
Trait 06	chr5__61775841	sRNA19277121_22
Trait 06	chr5__61775841	sRNA19277122_24
Trait 06	chr5__61775841	sRNA11244152_25
Trait 06	chr5__61775841	sRNA11244153_28
Trait 06	chr5__61775841	sRNA11244154_30
Trait 06	chr5__61775841	sRNA6387762_23
Trait 06	chr5__61775841	sRNA143160_21
Trait 06	chr5__61775841	sRNA444232_18
Trait 06	chr5__61775841	sRNA444233_20
Trait 06	chr5__61775841	sRNA1411898_23
Trait 06	chr5__61775841	sRNA16091124_20
Trait 06	chr5__61775841	sRNA20193471_20
Trait 06	chr5__61775841	sRNA13884299_19
Trait 06	chr5__61775841	sRNA3062520_24
Trait 06	chr5__61775841	sRNA23509910_30
Trait 06	chr5__61775841	sRNA16824262_25
Trait 06	chr5__61775841	sRNA22986373_18
Trait 06	chr5__61775841	sRNA22986374_23
Trait 06	chr5__61775841	sRNA20605805_21
Trait 06	chr5__61775841	sRNA20605806_23
Trait 06	chr5__61775841	sRNA23073528_19
Trait 06	chr5__61775841	sRNA23073529_23
Trait 06	chr5__61775841	sRNA23073530_30
Trait 06	chr5__61775841	sRNA20798763_29
Trait 06	chr5__61775841	sRNA15212897_29
Trait 06	chr5__61775841	sRNA21000620_30
Trait 06	chr5__61775841	sRNA12470767_24
Trait 06	chr5__61775841	sRNA12470768_28
Trait 06	chr5__61775841	sRNA6292569_18
Trait 06	chr5__61775841	sRNA16456586_29
Trait 06	chr5__61775841	sRNA15052293_24
Trait 06	chr5__61775841	sRNA15052294_30
Trait 06	chr5__61775841	sRNA6245244_30
Trait 06	chr5__61775841	sRNA7973301_26
Trait 06	chr5__61775841	sRNA16883475_28
Trait 06	chr5__61775841	sRNA21773611_26
Trait 06	chr5__61775841	sRNA21288836_24
Trait 06	chr5__61775841	sRNA13179348_23
Trait 06	chr5__61775841	sRNA24537355_24
Trait 06	chr5__61775841	sRNA13075173_24
Trait 06	chr5__61775841	sRNA24182454_23
Trait 06	chr5__61775841	sRNA379318_24
Trait 06	chr5__61775841	sRNA2045824_24
Trait 06	chr5__61775841	sRNA1606220_23
Trait 06	chr5__61775841	sRNA7136266_24
Trait 06	chr5__61775841	sRNA21512776_24
Trait 06	chr5__61775841	sRNA5061740_24
Trait 06	chr5__61775841	sRNA18156485_24
Trait 06	chr5__61775841	sRNA138064_24
Trait 06	chr5__61775841	sRNA15115976_24
Trait 06	chr5__61775841	sRNA10326930_22
Trait 06	chr5__61775841	sRNA2455402_19
Trait 06	chr5__61775841	sRNA2455401_18
Trait 06	chr5__61775841	sRNA16018357_24
Trait 06	chr5__61775841	sRNA2967403_24
Trait 06	chr5__61775841	sRNA14887966_24
Trait 06	chr5__61775841	sRNA12353426_24
Trait 06	chr5__61775841	sRNA11885186_30
Trait 06	chr5__61775841	sRNA12663107_25
Trait 06	chr5__61775841	sRNA12663106_24
Trait 06	chr5__61775841	sRNA4168382_24
Trait 06	chr5__61775841	sRNA10140985_24
Trait 06	chr5__61775841	sRNA4168381_23
Trait 06	chr5__61775841	sRNA12663105_21
Trait 06	chr5__61775841	sRNA3384215_24
Trait 06	chr5__61775841	sRNA9906271_24
Trait 06	chr5__61775841	sRNA2293472_24
Trait 06	chr5__61775841	sRNA23753476_23
Trait 06	chr5__61775841	sRNA7212035_23
Trait 06	chr5__61775841	sRNA19357316_24
Trait 06	chr5__61775841	sRNA11231799_21
Trait 06	chr5__61775841	sRNA5097732_28
Trait 06	chr5__61775841	sRNA2462589_24
Trait 06	chr5__61775841	sRNA16388442_23
Trait 06	chr5__61775841	sRNA18681283_24
Trait 06	chr5__61775841	sRNA4904422_19
Trait 06	chr5__61775841	sRNA21140003_26
Trait 06	chr5__61775841	sRNA20859103_22
Trait 06	chr5__61775841	sRNA21515528_19
Trait 06	chr5__61775841	sRNA9464281_25
Trait 06	chr5__61775841	sRNA12368161_24
Trait 06	chr5__61775841	sRNA16817049_21
Trait 06	chr5__61775841	sRNA24100144_21
Trait 06	chr5__61775841	sRNA10492934_20
Trait 06	chr5__61775841	sRNA14608230_18
Trait 06	chr5__61775841	sRNA5391305_27
Trait 06	chr5__61775841	sRNA2873895_30
Trait 06	chr5__61775841	sRNA8294989_30
Trait 06	chr5__61775841	sRNA16856731_27
Trait 06	chr5__61775841	sRNA23499066_19
Trait 06	chr5__61775841	sRNA23499067_20
Trait 06	chr5__61775841	sRNA23499068_22
Trait 06	chr5__61775841	sRNA21302021_19
Trait 06	chr5__61775841	sRNA16269412_24
Trait 06	chr5__61775841	sRNA16269413_25
Trait 06	chr5__61775841	sRNA16269414_26
Trait 06	chr5__61775841	sRNA16657856_21
Trait 06	chr5__61775841	sRNA16657857_24
Trait 06	chr5__61775841	sRNA16657858_25
Trait 06	chr5__61775841	sRNA16657859_26
Trait 06	chr5__61775841	sRNA15943565_28
Trait 06	chr5__61775841	sRNA15219204_20
Trait 06	chr5__61775841	sRNA15219205_23
Trait 06	chr5__61775841	sRNA15219206_28
Trait 06	chr5__61775841	sRNA15219207_29
[truncated: 26,766 more rows]

## Sheet: Table S6
Supplementary Table 6. The number of candidate transposon elements (TEs) in candidate region significantly associated with traits in 88 lotus accessions.
Traits	SNP_Maker	Tansposon elements (TEs)
Trait 05	chr5__1819278	Motif:DNA/CMC-EnSpm%rnd-5_family-48
Trait 05	chr5__1819278	Motif:DNA/hAT-Ac%rnd-4_family-1290
Trait 05	chr5__1819278	Motif:DNA/hAT-Ac%rnd-4_family-554
Trait 05	chr5__1819278	Motif:DNA/hAT-Tag1%LTR_chr2_dbseq-nr_1_[61544779,61550632]
Trait 05	chr5__1819278	Motif:DNA/hAT-Tag1%rnd-1_family-238
Trait 05	chr5__1819278	Motif:LINE/L1%rnd-1_family-1
Trait 05	chr5__1819278	Motif:LINE/L1%rnd-1_family-13
Trait 05	chr5__1819278	Motif:LINE/L1%rnd-1_family-16
Trait 05	chr5__1819278	Motif:LINE/L1%rnd-1_family-176
Trait 05	chr5__1819278	Motif:LINE/L1%rnd-1_family-188
Trait 05	chr5__1819278	Motif:LINE/L1%rnd-1_family-19
Trait 05	chr5__1819278	Motif:LINE/L1%rnd-1_family-38
Trait 05	chr5__1819278	Motif:LINE/L1%rnd-1_family-4
Trait 05	chr5__1819278	Motif:LINE/L1%rnd-1_family-41
Trait 05	chr5__1819278	Motif:LINE/L1%rnd-1_family-587
Trait 05	chr5__1819278	Motif:LINE/L1%rnd-1_family-59
Trait 05	chr5__1819278	Motif:LINE/L1%rnd-1_family-87
Trait 05	chr5__1819278	Motif:LINE/L1%rnd-3_family-216
Trait 05	chr5__1819278	Motif:LINE/L1%rnd-3_family-267
Trait 05	chr5__1819278	Motif:LINE/L1%rnd-4_family-151
Trait 05	chr5__1819278	Motif:LINE/L1%rnd-4_family-37
Trait 05	chr5__1819278	Motif:LINE/L1%rnd-4_family-463
Trait 05	chr5__1819278	Motif:LINE/L1%rnd-4_family-480
Trait 05	chr5__1819278	Motif:LINE/L1%rnd-5_family-176
Trait 05	chr5__1819278	Motif:LINE/L1%rnd-5_family-2739
Trait 05	chr5__1819278	Motif:LINE/L1%rnd-5_family-412
Trait 05	chr5__1819278	Motif:LINE/L1%rnd-6_family-5213
Trait 05	chr5__1819278	Motif:LINE/L1%rnd-6_family-654
Trait 05	chr5__1819278	Motif:LINE/L1%rnd-6_family-83
Trait 05	chr5__1819278	Motif:LINE/RTE-BovB%rnd-3_family-240
Trait 05	chr5__1819278	Motif:LINE/RTE-BovB%rnd-5_family-292
Trait 05	chr5__1819278	Motif:LINE/RTE-BovB%rnd-6_family-366
Trait 05	chr5__1819278	Motif:LINE/RTE-BovB%rnd-6_family-900
Trait 05	chr5__1819278	Motif:Low_complexity%A-rich
Trait 05	chr5__1819278	Motif:Low_complexity%GA-rich
Trait 05	chr5__1819278	Motif:Low_complexity%G-rich
Trait 05	chr5__1819278	Motif:LTR/Copia%LTR_chr1_dbseq-nr_0_[38303612,38308693]
Trait 05	chr5__1819278	Motif:LTR/Copia%LTR_chr3_dbseq-nr_3_[52149114,52155113]
Trait 05	chr5__1819278	Motif:LTR/Copia%LTR_chr5_dbseq-nr_4_[45542900,45548572]
Trait 05	chr5__1819278	Motif:LTR/Gypsy%rnd-4_family-1484
Trait 05	chr5__1819278	Motif:LTR/Gypsy%rnd-6_family-2939
Trait 05	chr5__1819278	Motif:MITE%mite_nnu_1_135358
Trait 05	chr5__1819278	Motif:MITE%mite_nnu_1_142544
Trait 05	chr5__1819278	Motif:MITE%mite_nnu_1_62612
Trait 05	chr5__1819278	Motif:MITE%mite_nnu_2_145311
Trait 05	chr5__1819278	Motif:MITE%mite_nnu_2_35846
Trait 05	chr5__1819278	Motif:MITE%mite_nnu_2_48442
Trait 05	chr5__1819278	Motif:MITE%mite_nnu_3_117430
Trait 05	chr5__1819278	Motif:MITE%mite_nnu_3_82881
Trait 05	chr5__1819278	Motif:MITE%mite_nnu_4_109646
Trait 05	chr5__1819278	Motif:MITE%mite_nnu_4_117209
Trait 05	chr5__1819278	Motif:MITE%mite_nnu_4_53966
Trait 05	chr5__1819278	Motif:MITE%mite_nnu_5_104818
Trait 05	chr5__1819278	Motif:MITE%mite_nnu_5_107973
Trait 05	chr5__1819278	Motif:MITE%mite_nnu_5_142040
Trait 05	chr5__1819278	Motif:MITE%mite_nnu_5_68443
Trait 05	chr5__1819278	Motif:MITE%mite_nnu_6_150589
Trait 05	chr5__1819278	Motif:MITE%mite_nnu_6_38776
Trait 05	chr5__1819278	Motif:MITE%mite_nnu_7_63042
Trait 05	chr5__1819278	Motif:MITE%mite_nnu_8_59223
Trait 05	chr5__1819278	Motif:Simple_repeat%(AAT)n
Trait 05	chr5__1819278	Motif:Simple_repeat%(A)n
Trait 05	chr5__1819278	Motif:Simple_repeat%(ATAC)n
Trait 05	chr5__1819278	Motif:Simple_repeat%(AT)n
Trait 05	chr5__1819278	Motif:Simple_repeat%(C)n
Trait 05	chr5__1819278	Motif:Simple_repeat%(CT)n
Trait 05	chr5__1819278	Motif:Simple_repeat%(G)n
Trait 05	chr5__1819278	Motif:Simple_repeat%rnd-5_family-4252
Trait 05	chr5__1819278	Motif:Simple_repeat%(TA)n
Trait 05	chr5__1819278	Motif:Simple_repeat%(T)n
Trait 05	chr5__1819278	Motif:Unknown%rnd-3_family-265
Trait 05	chr5__1819278	Motif:Unknown%rnd-4_family-2872
Trait 05	chr5__1819278	Motif:Unknown%rnd-4_family-330
Trait 05	chr5__1819278	Motif:Unknown%rnd-5_family-2259
Trait 05	chr5__1819278	Motif:Unknown%rnd-5_family-2487
Trait 05	chr5__1819278	Motif:Unknown%rnd-5_family-4331
Trait 05	chr5__1819278	Motif:Unknown%rnd-6_family-1266
Trait 05	chr5__2290307	Motif:DNA/Ginger%rnd-1_family-261
Trait 05	chr5__2290307	Motif:DNA/hAT-Ac%rnd-1_family-363
Trait 05	chr5__2290307	Motif:DNA/hAT-Ac%rnd-4_family-225
Trait 05	chr5__2290307	Motif:DNA/hAT-Ac%rnd-6_family-2275
Trait 05	chr5__2290307	Motif:DNA/PIF-Harbinger%rnd-5_family-2429
Trait 05	chr5__2290307	Motif:LINE/L1%rnd-1_family-1
Trait 05	chr5__2290307	Motif:LINE/L1%rnd-1_family-14
Trait 05	chr5__2290307	Motif:LINE/L1%rnd-1_family-75
Trait 05	chr5__2290307	Motif:LINE/L1%rnd-1_family-87
Trait 05	chr5__2290307	Motif:LINE/L1%rnd-2_family-56
Trait 05	chr5__2290307	Motif:LINE/L1%rnd-4_family-151
Trait 05	chr5__2290307	Motif:LINE/L1%rnd-4_family-37
Trait 05	chr5__2290307	Motif:LINE/L1%rnd-4_family-480
Trait 05	chr5__2290307	Motif:LINE/L1%rnd-5_family-829
Trait 05	chr5__2290307	Motif:LINE/L1%rnd-6_family-3151
Trait 05	chr5__2290307	Motif:LINE/L1%rnd-6_family-3403
Trait 05	chr5__2290307	Motif:Low_complexity%A-rich
Trait 05	chr5__2290307	Motif:Low_complexity%GA-rich
Trait 05	chr5__2290307	Motif:LTR/Copia%LTR_chr1_dbseq-nr_0_[38303612,38308693]
Trait 05	chr5__2290307	Motif:LTR/Copia%LTR_chr1_dbseq-nr_0_[58778920,58784486]
Trait 05	chr5__2290307	Motif:LTR/Copia%LTR_chr2_dbseq-nr_1_[56570915,56576421]
Trait 05	chr5__2290307	Motif:LTR/Copia%LTR_chr3_dbseq-nr_3_[46947932,46953036]
Trait 05	chr5__2290307	Motif:LTR/Copia%LTR_chr3_dbseq-nr_3_[52149114,52155113]
Trait 05	chr5__2290307	Motif:LTR/Copia%LTR_chr5_dbseq-nr_4_[31906838,31911182]
Trait 05	chr5__2290307	Motif:LTR/Copia%LTR_chr5_dbseq-nr_4_[45542900,45548572]
Trait 05	chr5__2290307	Motif:LTR/Copia%LTR_chr6_dbseq-nr_7_[43245904,43255373]
Trait 05	chr5__2290307	Motif:LTR/Copia%rnd-1_family-371
Trait 05	chr5__2290307	Motif:LTR/Copia%rnd-1_family-520
Trait 05	chr5__2290307	Motif:LTR/Copia%rnd-4_family-755
Trait 05	chr5__2290307	Motif:LTR/Copia%rnd-6_family-1388
Trait 05	chr5__2290307	Motif:LTR/Gypsy%LTR_chr3_dbseq-nr_3_[111654991,111658191]
Trait 05	chr5__2290307	Motif:LTR/Gypsy%rnd-5_family-1480
Trait 05	chr5__2290307	Motif:LTR/Gypsy%rnd-5_family-816
Trait 05	chr5__2290307	Motif:LTR/Gypsy%rnd-6_family-2142
Trait 05	chr5__2290307	Motif:LTR/Gypsy%rnd-6_family-2692
Trait 05	chr5__2290307	Motif:LTR/Gypsy%rnd-6_family-2939
Trait 05	chr5__2290307	Motif:MITE%mite_nnu_1_135358
Trait 05	chr5__2290307	Motif:MITE%mite_nnu_1_18908
Trait 05	chr5__2290307	Motif:MITE%mite_nnu_1_28214
Trait 05	chr5__2290307	Motif:MITE%mite_nnu_1_35197
Trait 05	chr5__2290307	Motif:MITE%mite_nnu_1_40624
Trait 05	chr5__2290307	Motif:MITE%mite_nnu_1_73930
Trait 05	chr5__2290307	Motif:MITE%mite_nnu_2_120751
Trait 05	chr5__2290307	Motif:MITE%mite_nnu_2_16060
Trait 05	chr5__2290307	Motif:MITE%mite_nnu_2_68667
Trait 05	chr5__2290307	Motif:MITE%mite_nnu_3_143531
Trait 05	chr5__2290307	Motif:MITE%mite_nnu_5_104818
Trait 05	chr5__2290307	Motif:MITE%mite_nnu_5_107973
Trait 05	chr5__2290307	Motif:MITE%mite_nnu_5_11818
Trait 05	chr5__2290307	Motif:MITE%mite_nnu_5_137113
Trait 05	chr5__2290307	Motif:MITE%mite_nnu_5_33010
Trait 05	chr5__2290307	Motif:MITE%mite_nnu_5_77785
Trait 05	chr5__2290307	Motif:MITE%mite_nnu_5_98338
Trait 05	chr5__2290307	Motif:MITE%mite_nnu_6_121603
Trait 05	chr5__2290307	Motif:MITE%mite_nnu_6_150589
Trait 05	chr5__2290307	Motif:MITE%mite_nnu_7_102057
Trait 05	chr5__2290307	Motif:MITE%mite_nnu_7_146395
Trait 05	chr5__2290307	Motif:MITE%mite_nnu_7_37531
Trait 05	chr5__2290307	Motif:MITE%mite_nnu_8_24446
Trait 05	chr5__2290307	Motif:Simple_repeat%(AATA)n
Trait 05	chr5__2290307	Motif:Simple_repeat%(AG)n
Trait 05	chr5__2290307	Motif:Simple_repeat%(A)n
Trait 05	chr5__2290307	Motif:Simple_repeat%(CT)n
Trait 05	chr5__2290307	Motif:Simple_repeat%(TAA)n
Trait 05	chr5__2290307	Motif:Simple_repeat%(TA)n
Trait 05	chr5__2290307	Motif:Simple_repeat%(TC)n
Trait 05	chr5__2290307	Motif:Simple_repeat%(TCTTT)n
Trait 05	chr5__2290307	Motif:Simple_repeat%(T)n
Trait 05	chr5__2290307	Motif:Simple_repeat%(TTAT)n
Trait 05	chr5__2290307	Motif:Simple_repeat%(TTCC)n
Trait 05	chr5__2290307	Motif:Unknown%rnd-4_family-126
Trait 05	chr5__2290307	Motif:Unknown%rnd-5_family-1488
Trait 05	chr5__2290307	Motif:Unknown%rnd-6_family-1266
Trait 05	chr5__3675283	Motif:DNA/hAT-Ac%rnd-3_family-193
Trait 05	chr5__3675283	Motif:DNA/hAT-Ac%rnd-3_family-549
Trait 05	chr5__3675283	Motif:DNA/hAT-Ac%rnd-5_family-265
Trait 05	chr5__3675283	Motif:DNA/hAT-Ac%rnd-5_family-65
Trait 05	chr5__3675283	Motif:DNA/hAT-Ac%rnd-6_family-2275
Trait 05	chr5__3675283	Motif:LINE/RTE-BovB%rnd-5_family-292
Trait 05	chr5__3675283	Motif:LINE/RTE-BovB%rnd-6_family-900
Trait 05	chr5__3675283	Motif:Low_complexity%A-rich
Trait 05	chr5__3675283	Motif:Low_complexity%GA-rich
Trait 05	chr5__3675283	Motif:LTR/Copia%LTR_chr1_dbseq-nr_0_[191046286,191051113]
Trait 05	chr5__3675283	Motif:LTR/Copia%LTR_chr1_dbseq-nr_0_[197793489,197798096]
Trait 05	chr5__3675283	Motif:LTR/Copia%LTR_chr1_dbseq-nr_0_[215554027,215559170]
Trait 05	chr5__3675283	Motif:LTR/Copia%LTR_chr1_dbseq-nr_0_[52327588,52331560]
Trait 05	chr5__3675283	Motif:LTR/Copia%LTR_chr2_dbseq-nr_1_[109533638,109539268]
Trait 05	chr5__3675283	Motif:LTR/Copia%LTR_chr2_dbseq-nr_1_[31045553,31051387]
Trait 05	chr5__3675283	Motif:LTR/Copia%LTR_chr4_dbseq-nr_2_[78139786,78145185]
Trait 05	chr5__3675283	Motif:LTR/Copia%LTR_chr6_dbseq-nr_7_[14484761,14489401]
Trait 05	chr5__3675283	Motif:LTR/Copia%LTR_chr8_dbseq-nr_6_[17669927,17673197]
Trait 05	chr5__3675283	Motif:LTR/Copia%rnd-1_family-331
Trait 05	chr5__3675283	Motif:LTR/Copia%rnd-1_family-907
Trait 05	chr5__3675283	Motif:LTR/Copia%rnd-5_family-1034
Trait 05	chr5__3675283	Motif:LTR/Copia%rnd-5_family-1035
Trait 05	chr5__3675283	Motif:LTR/Copia%rnd-5_family-2239
Trait 05	chr5__3675283	Motif:LTR/Gypsy%LTR_chr3_dbseq-nr_3_[111654991,111658191]
Trait 05	chr5__3675283	Motif:LTR/Gypsy%rnd-1_family-862
Trait 05	chr5__3675283	Motif:LTR/Gypsy%rnd-1_family-88
Trait 05	chr5__3675283	Motif:LTR/Gypsy%rnd-5_family-816
Trait 05	chr5__3675283	Motif:LTR/Gypsy%rnd-6_family-430
Trait 05	chr5__3675283	Motif:LTR/Other%LTR_chr2_dbseq-nr_1_[8992738,8995404]
Trait 05	chr5__3675283	Motif:MITE%mite_nnu_1_104150
Trait 05	chr5__3675283	Motif:MITE%mite_nnu_1_121792
Trait 05	chr5__3675283	Motif:MITE%mite_nnu_1_123551
Trait 05	chr5__3675283	Motif:MITE%mite_nnu_1_146042
Trait 05	chr5__3675283	Motif:MITE%mite_nnu_1_21175
Trait 05	chr5__3675283	Motif:MITE%mite_nnu_1_28214
Trait 05	chr5__3675283	Motif:MITE%mite_nnu_1_62612
Trait 05	chr5__3675283	Motif:MITE%mite_nnu_1_743
Trait 05	chr5__3675283	Motif:MITE%mite_nnu_1_87333
Trait 05	chr5__3675283	Motif:MITE%mite_nnu_2_148700
Trait 05	chr5__3675283	Motif:MITE%mite_nnu_2_153742
Trait 05	chr5__3675283	Motif:MITE%mite_nnu_2_24587
Trait 05	chr5__3675283	Motif:MITE%mite_nnu_2_35846
Trait 05	chr5__3675283	Motif:MITE%mite_nnu_2_62222
Trait 05	chr5__3675283	Motif:MITE%mite_nnu_3_112720
Trait 05	chr5__3675283	Motif:MITE%mite_nnu_3_117430
Trait 05	chr5__3675283	Motif:MITE%mite_nnu_3_15310
Trait 05	chr5__3675283	Motif:MITE%mite_nnu_3_24342
Trait 05	chr5__3675283	Motif:MITE%mite_nnu_3_82881
Trait 05	chr5__3675283	Motif:MITE%mite_nnu_3_87194
Trait 05	chr5__3675283	Motif:MITE%mite_nnu_4_13839
Trait 05	chr5__3675283	Motif:MITE%mite_nnu_4_156532
Trait 05	chr5__3675283	Motif:MITE%mite_nnu_5_104818
Trait 05	chr5__3675283	Motif:MITE%mite_nnu_5_107973
Trait 05	chr5__3675283	Motif:MITE%mite_nnu_5_40619
Trait 05	chr5__3675283	Motif:MITE%mite_nnu_5_56850
Trait 05	chr5__3675283	Motif:MITE%mite_nnu_5_77785
Trait 05	chr5__3675283	Motif:MITE%mite_nnu_6_150589
Trait 05	chr5__3675283	Motif:MITE%mite_nnu_7_111043
Trait 05	chr5__3675283	Motif:MITE%mite_nnu_7_115776
Trait 05	chr5__3675283	Motif:MITE%mite_nnu_7_130528
Trait 05	chr5__3675283	Motif:MITE%mite_nnu_7_137527
Trait 05	chr5__3675283	Motif:MITE%mite_nnu_7_63042
Trait 05	chr5__3675283	Motif:MITE%mite_nnu_7_72948
Trait 05	chr5__3675283	Motif:MITE%mite_nnu_7_99141
Trait 05	chr5__3675283	Motif:MITE%mite_nnu_8_13303
Trait 05	chr5__3675283	Motif:MITE%mite_nnu_8_24446
Trait 05	chr5__3675283	Motif:MITE%mite_nnu_8_81004
Trait 05	chr5__3675283	Motif:Simple_repeat%(AAAG)n
Trait 05	chr5__3675283	Motif:Simple_repeat%(AATTT)n
Trait 05	chr5__3675283	Motif:Simple_repeat%(ACAT)n
Trait 05	chr5__3675283	Motif:Simple_repeat%(AG)n
Trait 05	chr5__3675283	Motif:Simple_repeat%(A)n
Trait 05	chr5__3675283	Motif:Simple_repeat%(AT)n
Trait 05	chr5__3675283	Motif:Simple_repeat%(ATT)n
Trait 05	chr5__3675283	Motif:Simple_repeat%(ATTTTT)n
Trait 05	chr5__3675283	Motif:Simple_repeat%(CAGTTTT)n
Trait 05	chr5__3675283	Motif:Simple_repeat%(C)n
Trait 05	chr5__3675283	Motif:Simple_repeat%(CTACTCA)n
Trait 05	chr5__3675283	Motif:Simple_repeat%(CTCAGT)n
Trait 05	chr5__3675283	Motif:Simple_repeat%(CTCAT)n
Trait 05	chr5__3675283	Motif:Simple_repeat%(CT)n
Trait 05	chr5__3675283	Motif:Simple_repeat%(GA)n
Trait 05	chr5__3675283	Motif:Simple_repeat%(GGTGAG)n
Trait 05	chr5__3675283	Motif:Simple_repeat%(TA)n
Trait 05	chr5__3675283	Motif:Simple_repeat%(TCATTT)n
Trait 05	chr5__3675283	Motif:Simple_repeat%(TC)n
Trait 05	chr5__3675283	Motif:Simple_repeat%(T)n
Trait 05	chr5__3675283	Motif:Simple_repeat%(TTTAAGG)n
Trait 05	chr5__3675283	Motif:Simple_repeat%(TTTA)n
Trait 05	chr5__3675283	Motif:Simple_repeat%(TTTTAA)n
Trait 05	chr5__3675283	Motif:Simple_repeat%(TTTTC)n
Trait 05	chr5__3675283	Motif:Simple_repeat%(TTTTT)n
Trait 05	chr5__3675283	Motif:SINE/tRNA-RTE%rnd-5_family-3100
Trait 05	chr5__3675283	Motif:Unknown%rnd-1_family-203
Trait 05	chr5__3675283	Motif:Unknown%rnd-1_family-310
Trait 05	chr5__3675283	Motif:Unknown%rnd-1_family-881
Trait 05	chr5__3675283	Motif:Unknown%rnd-1_family-936
Trait 05	chr5__3675283	Motif:Unknown%rnd-5_family-135
Trait 05	chr5__3675283	Motif:Unknown%rnd-5_family-1580
Trait 05	chr5__3675283	Motif:Unknown%rnd-5_family-226
Trait 05	chr5__3675283	Motif:Unknown%rnd-5_family-5613
Trait 05	chr5__3675283	Motif:Unknown%rnd-6_family-1105
Trait 05	chr5__3675283	Motif:Unknown%rnd-6_family-2046
Trait 05	chr5__3675283	Motif:Unknown%rnd-6_family-2491
Trait 05	chr5__897119	Motif:DNA/hAT-Ac%rnd-4_family-16
Trait 05	chr5__897119	Motif:DNA/hAT-Ac%rnd-5_family-3014
Trait 05	chr5__897119	Motif:DNA/hAT-Tag1%LTR_chr2_dbseq-nr_1_[61544779,61550632]
Trait 05	chr5__897119	Motif:DNA/hAT-Tag1%rnd-1_family-238
Trait 05	chr5__897119	Motif:DNA/hAT-Tag1%rnd-5_family-9653
Trait 05	chr5__897119	Motif:LINE/L1%rnd-1_family-12
Trait 05	chr5__897119	Motif:LINE/L1%rnd-1_family-19
Trait 05	chr5__897119	Motif:LINE/L1%rnd-1_family-3
Trait 05	chr5__897119	Motif:LINE/L1%rnd-1_family-4
Trait 05	chr5__897119	Motif:LINE/L1%rnd-1_family-8
Trait 05	chr5__897119	Motif:LINE/L1%rnd-1_family-87
Trait 05	chr5__897119	Motif:LINE/L1%rnd-3_family-216
Trait 05	chr5__897119	Motif:LINE/L1%rnd-4_family-151
Trait 05	chr5__897119	Motif:LINE/L1%rnd-4_family-1783
Trait 05	chr5__897119	Motif:LINE/L1%rnd-4_family-24
Trait 05	chr5__897119	Motif:LINE/L1%rnd-4_family-363
Trait 05	chr5__897119	Motif:LINE/L1%rnd-4_family-37
Trait 05	chr5__897119	Motif:LINE/L1%rnd-4_family-480
Trait 05	chr5__897119	Motif:LINE/L1%rnd-4_family-719
Trait 05	chr5__897119	Motif:LINE/L1%rnd-5_family-829
Trait 05	chr5__897119	Motif:LINE/L1%rnd-6_family-654
Trait 05	chr5__897119	Motif:LINE/L1%rnd-6_family-83
Trait 05	chr5__897119	Motif:LINE/RTE-BovB%rnd-1_family-465
Trait 05	chr5__897119	Motif:LINE/RTE-BovB%rnd-1_family-48
Trait 05	chr5__897119	Motif:LINE/RTE-BovB%rnd-6_family-366
Trait 05	chr5__897119	Motif:Low_complexity%A-rich
Trait 05	chr5__897119	Motif:LTR/Copia%LTR_chr1_dbseq-nr_0_[179685762,179690358]
Trait 05	chr5__897119	Motif:LTR/Copia%LTR_chr1_dbseq-nr_0_[215554027,215559170]
Trait 05	chr5__897119	Motif:LTR/Copia%LTR_chr1_dbseq-nr_0_[38303612,38308693]
Trait 05	chr5__897119	Motif:LTR/Copia%LTR_chr2_dbseq-nr_1_[56570915,56576421]
Trait 05	chr5__897119	Motif:LTR/Copia%LTR_chr2_dbseq-nr_1_[56688910,56694564]
Trait 05	chr5__897119	Motif:LTR/Copia%LTR_chr3_dbseq-nr_3_[52149114,52155113]
Trait 05	chr5__897119	Motif:LTR/Copia%LTR_chr3_dbseq-nr_3_[99728704,99734257]
Trait 05	chr5__897119	Motif:LTR/Copia%LTR_chr5_dbseq-nr_4_[31906838,31911182]
Trait 05	chr5__897119	Motif:LTR/Copia%LTR_chr5_dbseq-nr_4_[45542900,45548572]
Trait 05	chr5__897119	Motif:LTR/Copia%LTR_chr6_dbseq-nr_7_[43245904,43255373]
Trait 05	chr5__897119	Motif:LTR/Copia%LTR_chr7_dbseq-nr_5_[2740712,2746359]
Trait 05	chr5__897119	Motif:LTR/Copia%rnd-1_family-364
Trait 05	chr5__897119	Motif:LTR/Copia%rnd-1_family-560
Trait 05	chr5__897119	Motif:LTR/Copia%rnd-5_family-3043
Trait 05	chr5__897119	Motif:LTR/Copia%rnd-5_family-3638
Trait 05	chr5__897119	Motif:LTR/Copia%rnd-5_family-736
Trait 05	chr5__897119	Motif:LTR/Copia%rnd-6_family-1388
Trait 05	chr5__897119	Motif:MITE%mite_nnu_1_119719
Trait 05	chr5__897119	Motif:MITE%mite_nnu_1_123551
Trait 05	chr5__897119	Motif:MITE%mite_nnu_1_129923
Trait 05	chr5__897119	Motif:MITE%mite_nnu_1_98427
Trait 05	chr5__897119	Motif:MITE%mite_nnu_2_117467
Trait 05	chr5__897119	Motif:MITE%mite_nnu_2_98130
Trait 05	chr5__897119	Motif:MITE%mite_nnu_3_135955
Trait 05	chr5__897119	Motif:MITE%mite_nnu_3_15310
Trait 05	chr5__897119	Motif:MITE%mite_nnu_3_33217
Trait 05	chr5__897119	Motif:MITE%mite_nnu_3_62599
Trait 05	chr5__897119	Motif:MITE%mite_nnu_4_10003
Trait 05	chr5__897119	Motif:MITE%mite_nnu_4_117209
Trait 05	chr5__897119	Motif:MITE%mite_nnu_4_156532
Trait 05	chr5__897119	Motif:MITE%mite_nnu_4_89256
Trait 05	chr5__897119	Motif:MITE%mite_nnu_5_107973
Trait 05	chr5__897119	Motif:MITE%mite_nnu_6_129191
Trait 05	chr5__897119	Motif:MITE%mite_nnu_6_34205
Trait 05	chr5__897119	Motif:MITE%mite_nnu_6_38776
Trait 05	chr5__897119	Motif:MITE%mite_nnu_6_68670
Trait 05	chr5__897119	Motif:MITE%mite_nnu_6_89079
Trait 05	chr5__897119	Motif:MITE%mite_nnu_7_30468
Trait 05	chr5__897119	Motif:MITE%mite_nnu_7_35864
Trait 05	chr5__897119	Motif:MITE%mite_nnu_7_37531
Trait 05	chr5__897119	Motif:Simple_repeat%(ATAA)n
Trait 05	chr5__897119	Motif:Simple_repeat%(AT)n
Trait 05	chr5__897119	Motif:Simple_repeat%(CAT)n
Trait 05	chr5__897119	Motif:Simple_repeat%(C)n
Trait 05	chr5__897119	Motif:Simple_repeat%rnd-6_family-4963
Trait 05	chr5__897119	Motif:Simple_repeat%(TAT)n
Trait 05	chr5__897119	Motif:Simple_repeat%(TC)n
Trait 05	chr5__897119	Motif:Simple_repeat%(TTCC)n
Trait 05	chr5__897119	Motif:Simple_repeat%(TTGAAT)n
Trait 05	chr5__897119	Motif:Simple_repeat%(TTTTAT)n
Trait 05	chr5__897119	Motif:Simple_repeat%(TTTTATT)n
Trait 05	chr5__897119	Motif:Simple_repeat%(TTTTC)n
Trait 05	chr5__897119	Motif:SINE/tRNA%rnd-6_family-3210
Trait 05	chr5__897119	Motif:Unknown%rnd-1_family-434
Trait 05	chr5__897119	Motif:Unknown%rnd-4_family-472
Trait 05	chr5__897119	Motif:Unknown%rnd-4_family-89
Trait 05	chr5__897119	Motif:Unknown%rnd-5_family-1488
Trait 05	chr5__897119	Motif:Unknown%rnd-5_family-4902
Trait 05	chr5__897119	Motif:Unknown%rnd-5_family-891
Trait 05	chr5__897119	Motif:Unknown%rnd-6_family-1545
Trait 05	chr5__897119	Motif:Unknown%rnd-6_family-2013
Trait 06	chr5__61775841	Motif:DNA/hAT-Ac%rnd-4_family-225
Trait 06	chr5__61775841	Motif:DNA/hAT-Ac%rnd-4_family-554
Trait 06	chr5__61775841	Motif:DNA/hAT-Tag1%rnd-5_family-2558
Trait 06	chr5__61775841	Motif:LINE/L1%rnd-1_family-13
Trait 06	chr5__61775841	Motif:LINE/L1%rnd-4_family-151
Trait 06	chr5__61775841	Motif:LINE/L1%rnd-4_family-463
Trait 06	chr5__61775841	Motif:LINE/L1%rnd-5_family-3499
Trait 06	chr5__61775841	Motif:LINE/RTE-BovB%rnd-1_family-48
Trait 06	chr5__61775841	Motif:Low_complexity%A-rich
Trait 06	chr5__61775841	Motif:Low_complexity%GA-rich
Trait 06	chr5__61775841	Motif:Low_complexity%G-rich
Trait 06	chr5__61775841	Motif:LTR/Copia%LTR_chr1_dbseq-nr_0_[160463703,160469278]
Trait 06	chr5__61775841	Motif:LTR/Copia%LTR_chr1_dbseq-nr_0_[56339697,56345050]
Trait 06	chr5__61775841	Motif:LTR/Copia%LTR_chr3_dbseq-nr_3_[52149114,52155113]
Trait 06	chr5__61775841	Motif:LTR/Copia%LTR_chr4_dbseq-nr_2_[15039028,15044165]
Trait 06	chr5__61775841	Motif:LTR/Copia%LTR_chr5_dbseq-nr_4_[15166304,15171882]
Trait 06	chr5__61775841	Motif:LTR/Gypsy%LTR_chr2_dbseq-nr_1_[106515118,106518627]
Trait 06	chr5__61775841	Motif:LTR/Gypsy%LTR_chr3_dbseq-nr_3_[111654991,111658191]
Trait 06	chr5__61775841	Motif:LTR/Gypsy%rnd-1_family-118
Trait 06	chr5__61775841	Motif:LTR/Gypsy%rnd-1_family-2
Trait 06	chr5__61775841	Motif:LTR/Gypsy%rnd-5_family-45
Trait 06	chr5__61775841	Motif:LTR/Gypsy%rnd-6_family-24
Trait 06	chr5__61775841	Motif:LTR/Gypsy%rnd-6_family-3452
Trait 06	chr5__61775841	Motif:LTR/Pao%rnd-5_family-3097
Trait 06	chr5__61775841	Motif:MITE%mite_nnu_1_113804
Trait 06	chr5__61775841	Motif:MITE%mite_nnu_1_121792
Trait 06	chr5__61775841	Motif:MITE%mite_nnu_1_18299
Trait 06	chr5__61775841	Motif:MITE%mite_nnu_1_28214
Trait 06	chr5__61775841	Motif:MITE%mite_nnu_1_35197
Trait 06	chr5__61775841	Motif:MITE%mite_nnu_1_40864
Trait 06	chr5__61775841	Motif:MITE%mite_nnu_1_51311
Trait 06	chr5__61775841	Motif:MITE%mite_nnu_1_66700
Trait 06	chr5__61775841	Motif:MITE%mite_nnu_1_73930
Trait 06	chr5__61775841	Motif:MITE%mite_nnu_1_93540
Trait 06	chr5__61775841	Motif:MITE%mite_nnu_2_111775
Trait 06	chr5__61775841	Motif:MITE%mite_nnu_2_117467
Trait 06	chr5__61775841	Motif:MITE%mite_nnu_2_120751
Trait 06	chr5__61775841	Motif:MITE%mite_nnu_2_35846
Trait 06	chr5__61775841	Motif:MITE%mite_nnu_2_47777
Trait 06	chr5__61775841	Motif:MITE%mite_nnu_2_48442
Trait 06	chr5__61775841	Motif:MITE%mite_nnu_2_72964
Trait 06	chr5__61775841	Motif:MITE%mite_nnu_3_110150
Trait 06	chr5__61775841	Motif:MITE%mite_nnu_3_114507
Trait 06	chr5__61775841	Motif:MITE%mite_nnu_3_121399
Trait 06	chr5__61775841	Motif:MITE%mite_nnu_3_129991
Trait 06	chr5__61775841	Motif:MITE%mite_nnu_3_15310
Trait 06	chr5__61775841	Motif:MITE%mite_nnu_3_24342
Trait 06	chr5__61775841	Motif:MITE%mite_nnu_3_71074
Trait 06	chr5__61775841	Motif:MITE%mite_nnu_3_80966
Trait 06	chr5__61775841	Motif:MITE%mite_nnu_4_80769
Trait 06	chr5__61775841	Motif:MITE%mite_nnu_5_33010
Trait 06	chr5__61775841	Motif:MITE%mite_nnu_5_40562
Trait 06	chr5__61775841	Motif:MITE%mite_nnu_5_68443
Trait 06	chr5__61775841	Motif:MITE%mite_nnu_6_27276
Trait 06	chr5__61775841	Motif:MITE%mite_nnu_6_34205
Trait 06	chr5__61775841	Motif:MITE%mite_nnu_6_34641
Trait 06	chr5__61775841	Motif:MITE%mite_nnu_6_89079
Trait 06	chr5__61775841	Motif:MITE%mite_nnu_7_11342
Trait 06	chr5__61775841	Motif:MITE%mite_nnu_7_149785
Trait 06	chr5__61775841	Motif:MITE%mite_nnu_7_36384
Trait 06	chr5__61775841	Motif:MITE%mite_nnu_7_63448
Trait 06	chr5__61775841	Motif:MITE%mite_nnu_8_119052
Trait 06	chr5__61775841	Motif:MITE%mite_nnu_8_39632
Trait 06	chr5__61775841	Motif:MITE%mite_nnu_8_81004
Trait 06	chr5__61775841	Motif:Simple_repeat%(AAAG)n
Trait 06	chr5__61775841	Motif:Simple_repeat%(AAT)n
Trait 06	chr5__61775841	Motif:Simple_repeat%(AGATGA)n
Trait 06	chr5__61775841	Motif:Simple_repeat%(AGG)n
Trait 06	chr5__61775841	Motif:Simple_repeat%(ATATTAT)n
Trait 06	chr5__61775841	Motif:Simple_repeat%(AT)n
Trait 06	chr5__61775841	Motif:Simple_repeat%(ATTAGTA)n
Trait 06	chr5__61775841	Motif:Simple_repeat%(CT)n
Trait 06	chr5__61775841	Motif:Simple_repeat%(CTTTTTC)n
Trait 06	chr5__61775841	Motif:Simple_repeat%(GATGGA)n
Trait 06	chr5__61775841	Motif:Simple_repeat%(G)n
Trait 06	chr5__61775841	Motif:Simple_repeat%rnd-5_family-600
Trait 06	chr5__61775841	Motif:Simple_repeat%(TAAT)n
Trait 06	chr5__61775841	Motif:Simple_repeat%(TCA)n
Trait 06	chr5__61775841	Motif:Simple_repeat%(TC)n
Trait 06	chr5__61775841	Motif:Simple_repeat%(TGG)n
Trait 06	chr5__61775841	Motif:Simple_repeat%(TGGTGG)n
Trait 06	chr5__61775841	Motif:Simple_repeat%(T)n
Trait 06	chr5__61775841	Motif:Simple_repeat%(TTA)n
Trait 06	chr5__61775841	Motif:Simple_repeat%(TTAT)n
Trait 06	chr5__61775841	Motif:Simple_repeat%(TTTC)n
Trait 06	chr5__61775841	Motif:Simple_repeat%(TTTCTC)n
Trait 06	chr5__61775841	Motif:SINE/tRNA-RTE%rnd-1_family-248
Trait 06	chr5__61775841	Motif:SINE/tRNA-RTE%rnd-5_family-3100
Trait 06	chr5__61775841	Motif:Unknown%rnd-1_family-211
Trait 06	chr5__61775841	Motif:Unknown%rnd-1_family-624
Trait 06	chr5__61775841	Motif:Unknown%rnd-1_family-735
Trait 06	chr5__61775841	Motif:Unknown%rnd-1_family-855
Trait 06	chr5__61775841	Motif:Unknown%rnd-1_family-865
Trait 06	chr5__61775841	Motif:Unknown%rnd-3_family-253
Trait 06	chr5__61775841	Motif:Unknown%rnd-3_family-265
Trait 06	chr5__61775841	Motif:Unknown%rnd-3_family-78
Trait 06	chr5__61775841	Motif:Unknown%rnd-4_family-1215
Trait 06	chr5__61775841	Motif:Unknown%rnd-4_family-2005
Trait 06	chr5__61775841	Motif:Unknown%rnd-4_family-2542
Trait 06	chr5__61775841	Motif:Unknown%rnd-4_family-430
Trait 06	chr5__61775841	Motif:Unknown%rnd-4_family-72
Trait 06	chr5__61775841	Motif:Unknown%rnd-5_family-115
Trait 06	chr5__61775841	Motif:Unknown%rnd-5_family-134
Trait 06	chr5__61775841	Motif:Unknown%rnd-5_family-1746
Trait 06	chr5__61775841	Motif:Unknown%rnd-5_family-1810
Trait 06	chr5__61775841	Motif:Unknown%rnd-5_family-3337
Trait 06	chr5__61775841	Motif:Unknown%rnd-5_family-6522
Trait 06	chr5__61775841	Motif:Unknown%rnd-6_family-1266
Trait 06	chr5__61775841	Motif:Unknown%rnd-6_family-1854
Trait 06	chr5__61775841	Motif:Unknown%rnd-6_family-2489
Trait 06	chr5__61775841	Motif:Unknown%rnd-6_family-3691
Trait 07	chr1__22817311	Motif:DNA/hAT-Ac%rnd-1_family-872
Trait 07	chr1__22817311	Motif:DNA/hAT-Ac%rnd-3_family-549
Trait 07	chr1__22817311	Motif:DNA/hAT-Ac%rnd-4_family-827
Trait 07	chr1__22817311	Motif:DNA/hAT-Ac%rnd-5_family-16
Trait 07	chr1__22817311	Motif:DNA/hAT-Ac%rnd-5_family-3014
Trait 07	chr1__22817311	Motif:DNA/hAT-Ac%rnd-5_family-347
Trait 07	chr1__22817311	Motif:DNA/hAT-Tag1%rnd-1_family-238
Trait 07	chr1__22817311	Motif:DNA/hAT-Tag1%rnd-5_family-9653
Trait 07	chr1__22817311	Motif:LINE/L1%rnd-1_family-176
Trait 07	chr1__22817311	Motif:LINE/L1%rnd-5_family-1130
Trait 07	chr1__22817311	Motif:Low_complexity%GA-rich
Trait 07	chr1__22817311	Motif:LTR/Copia%LTR_chr1_dbseq-nr_0_[175791496,175794666]
Trait 07	chr1__22817311	Motif:LTR/Copia%LTR_chr1_dbseq-nr_0_[18128833,18134424]
Trait 07	chr1__22817311	Motif:LTR/Copia%LTR_chr1_dbseq-nr_0_[187272726,187277363]
Trait 07	chr1__22817311	Motif:LTR/Copia%LTR_chr1_dbseq-nr_0_[205298039,205303632]
Trait 07	chr1__22817311	Motif:LTR/Copia%LTR_chr1_dbseq-nr_0_[38303612,38308693]
Trait 07	chr1__22817311	Motif:LTR/Copia%LTR_chr1_dbseq-nr_0_[52327588,52331560]
Trait 07	chr1__22817311	Motif:LTR/Copia%LTR_chr2_dbseq-nr_1_[48622200,48627805]
Trait 07	chr1__22817311	Motif:LTR/Copia%LTR_chr2_dbseq-nr_1_[72206331,72212005]
Trait 07	chr1__22817311	Motif:LTR/Copia%LTR_chr3_dbseq-nr_3_[52149114,52155113]
Trait 07	chr1__22817311	Motif:LTR/Copia%LTR_chr4_dbseq-nr_2_[23551993,23557565]
Trait 07	chr1__22817311	Motif:LTR/Copia%LTR_chr4_dbseq-nr_2_[73565943,73571479]
Trait 07	chr1__22817311	Motif:LTR/Copia%LTR_chr5_dbseq-nr_4_[45542900,45548572]
Trait 07	chr1__22817311	Motif:LTR/Copia%LTR_chr6_dbseq-nr_7_[43245904,43255373]
Trait 07	chr1__22817311	Motif:LTR/Copia%rnd-1_family-331
Trait 07	chr1__22817311	Motif:LTR/Copia%rnd-5_family-736
Trait 07	chr1__22817311	Motif:LTR/Gypsy%LTR_chr1_dbseq-nr_0_[195163144,195169047]
Trait 07	chr1__22817311	Motif:LTR/Gypsy%LTR_chr2_dbseq-nr_1_[106515118,106518627]
Trait 07	chr1__22817311	Motif:LTR/Gypsy%LTR_chr2_dbseq-nr_1_[83030181,83033677]
Trait 07	chr1__22817311	Motif:LTR/Gypsy%LTR_chr3_dbseq-nr_3_[111654991,111658191]
Trait 07	chr1__22817311	Motif:LTR/Gypsy%rnd-1_family-104
Trait 07	chr1__22817311	Motif:LTR/Gypsy%rnd-1_family-111
Trait 07	chr1__22817311	Motif:LTR/Gypsy%rnd-1_family-156
Trait 07	chr1__22817311	Motif:LTR/Gypsy%rnd-1_family-193
Trait 07	chr1__22817311	Motif:LTR/Gypsy%rnd-1_family-263
Trait 07	chr1__22817311	Motif:LTR/Gypsy%rnd-4_family-4141
Trait 07	chr1__22817311	Motif:LTR/Gypsy%rnd-5_family-1480
Trait 07	chr1__22817311	Motif:LTR/Gypsy%rnd-5_family-310
Trait 07	chr1__22817311	Motif:LTR/Gypsy%rnd-5_family-816
Trait 07	chr1__22817311	Motif:MITE%mite_nnu_1_121792
Trait 07	chr1__22817311	Motif:MITE%mite_nnu_1_146042
Trait 07	chr1__22817311	Motif:MITE%mite_nnu_1_21175
Trait 07	chr1__22817311	Motif:MITE%mite_nnu_1_28214
Trait 07	chr1__22817311	Motif:MITE%mite_nnu_2_48442
Trait 07	chr1__22817311	Motif:MITE%mite_nnu_2_98130
Trait 07	chr1__22817311	Motif:MITE%mite_nnu_3_10006
Trait 07	chr1__22817311	Motif:MITE%mite_nnu_3_117430
Trait 07	chr1__22817311	Motif:MITE%mite_nnu_3_121399
Trait 07	chr1__22817311	Motif:MITE%mite_nnu_3_142281
Trait 07	chr1__22817311	Motif:MITE%mite_nnu_5_107973
Trait 07	chr1__22817311	Motif:MITE%mite_nnu_5_122902
Trait 07	chr1__22817311	Motif:MITE%mite_nnu_5_56850
Trait 07	chr1__22817311	Motif:MITE%mite_nnu_6_121603
Trait 07	chr1__22817311	Motif:MITE%mite_nnu_6_95037
Trait 07	chr1__22817311	Motif:MITE%mite_nnu_7_102057
Trait 07	chr1__22817311	Motif:MITE%mite_nnu_7_111043
Trait 07	chr1__22817311	Motif:MITE%mite_nnu_7_136043
Trait 07	chr1__22817311	Motif:MITE%mite_nnu_7_146395
Trait 07	chr1__22817311	Motif:MITE%mite_nnu_7_30468
Trait 07	chr1__22817311	Motif:MITE%mite_nnu_7_57459
Trait 07	chr1__22817311	Motif:MITE%mite_nnu_8_142769
Trait 07	chr1__22817311	Motif:MITE%mite_nnu_8_39632
Trait 07	chr1__22817311	Motif:RC/Helitron%rnd-5_family-14655
Trait 07	chr1__22817311	Motif:Simple_repeat%(AAATTC)n
Trait 07	chr1__22817311	Motif:Simple_repeat%(ACTAAC)n
Trait 07	chr1__22817311	Motif:Simple_repeat%(AGATCA)n
Trait 07	chr1__22817311	Motif:Simple_repeat%(A)n
Trait 07	chr1__22817311	Motif:Simple_repeat%(ATAATTA)n
Trait 07	chr1__22817311	Motif:Simple_repeat%(ATAC)n
Trait 07	chr1__22817311	Motif:Simple_repeat%(ATGATA)n
Trait 07	chr1__22817311	Motif:Simple_repeat%(AT)n
Trait 07	chr1__22817311	Motif:Simple_repeat%(ATTT)n
Trait 07	chr1__22817311	Motif:Simple_repeat%(CATCTT)n
Trait 07	chr1__22817311	Motif:Simple_repeat%(CCAAC)n
Trait 07	chr1__22817311	Motif:Simple_repeat%(GA)n
Trait 07	chr1__22817311	Motif:Simple_repeat%(G)n
Trait 07	chr1__22817311	Motif:Simple_repeat%rnd-4_family-789
Trait 07	chr1__22817311	Motif:Simple_repeat%(TAATA)n
Trait 07	chr1__22817311	Motif:Simple_repeat%(TAAT)n
Trait 07	chr1__22817311	Motif:Simple_repeat%(TA)n
Trait 07	chr1__22817311	Motif:Simple_repeat%(TCTTT)n
Trait 07	chr1__22817311	Motif:Simple_repeat%(T)n
Trait 07	chr1__22817311	Motif:Simple_repeat%(TTAAT)n
Trait 07	chr1__22817311	Motif:Simple_repeat%(TTGAGTA)n
Trait 07	chr1__22817311	Motif:Simple_repeat%(TTTA)n
Trait 07	chr1__22817311	Motif:Simple_repeat%(TTTC)n
Trait 07	chr1__22817311	Motif:Simple_repeat%(TTTGTTA)n
Trait 07	chr1__22817311	Motif:SINE/tRNA-RTE%rnd-1_family-248
Trait 07	chr1__22817311	Motif:Unknown%rnd-1_family-169
Trait 07	chr1__22817311	Motif:Unknown%rnd-1_family-191
Trait 07	chr1__22817311	Motif:Unknown%rnd-1_family-211
Trait 07	chr1__22817311	Motif:Unknown%rnd-1_family-219
Trait 07	chr1__22817311	Motif:Unknown%rnd-1_family-332
Trait 07	chr1__22817311	Motif:Unknown%rnd-1_family-353
Trait 07	chr1__22817311	Motif:Unknown%rnd-1_family-83
Trait 07	chr1__22817311	Motif:Unknown%rnd-1_family-881
Trait 07	chr1__22817311	Motif:Unknown%rnd-1_family-883
Trait 07	chr1__22817311	Motif:Unknown%rnd-2_family-281
Trait 07	chr1__22817311	Motif:Unknown%rnd-2_family-66
Trait 07	chr1__22817311	Motif:Unknown%rnd-4_family-2279
Trait 07	chr1__22817311	Motif:Unknown%rnd-4_family-2659
Trait 07	chr1__22817311	Motif:Unknown%rnd-4_family-5679
Trait 07	chr1__22817311	Motif:Unknown%rnd-4_family-581
Trait 07	chr1__22817311	Motif:Unknown%rnd-5_family-115
Trait 07	chr1__22817311	Motif:Unknown%rnd-5_family-2259
Trait 07	chr1__22817311	Motif:Unknown%rnd-5_family-226
Trait 07	chr1__22817311	Motif:Unknown%rnd-5_family-33
Trait 07	chr1__22817311	Motif:Unknown%rnd-5_family-923
Trait 07	chr1__22817311	Motif:Unknown%rnd-6_family-2491
Trait 07	chr1__29391979	Motif:DNA/hAT-Ac%rnd-4_family-554
Trait 07	chr1__29391979	Motif:DNA/hAT-Ac%rnd-5_family-1369
Trait 07	chr1__29391979	Motif:DNA/hAT-Ac%rnd-5_family-265
Trait 07	chr1__29391979	Motif:DNA/hAT-Tag1%rnd-6_family-30
Trait 07	chr1__29391979	Motif:LINE/L1%rnd-4_family-3114
Trait 07	chr1__29391979	Motif:LINE/L1%rnd-4_family-315
Trait 07	chr1__29391979	Motif:Low_complexity%A-rich
Trait 07	chr1__29391979	Motif:Low_complexity%GA-rich
Trait 07	chr1__29391979	Motif:LTR/Copia%LTR_chr1_dbseq-nr_0_[112107858,112112459]
Trait 07	chr1__29391979	Motif:LTR/Copia%LTR_chr1_dbseq-nr_0_[113836706,113841319]
Trait 07	chr1__29391979	Motif:LTR/Copia%LTR_chr1_dbseq-nr_0_[187272726,187277363]
Trait 07	chr1__29391979	Motif:LTR/Copia%LTR_chr1_dbseq-nr_0_[38303612,38308693]
Trait 07	chr1__29391979	Motif:LTR/Copia%LTR_chr2_dbseq-nr_1_[72206331,72212005]
Trait 07	chr1__29391979	Motif:LTR/Copia%LTR_chr3_dbseq-nr_3_[22556547,22562116]
Trait 07	chr1__29391979	Motif:LTR/Copia%LTR_chr3_dbseq-nr_3_[36024525,36034082]
Trait 07	chr1__29391979	Motif:LTR/Copia%LTR_chr6_dbseq-nr_7_[43245904,43255373]
Trait 07	chr1__29391979	Motif:LTR/Copia%LTR_chr6_dbseq-nr_7_[9937729,9947317]
Trait 07	chr1__29391979	Motif:LTR/Copia%rnd-1_family-818
Trait 07	chr1__29391979	Motif:LTR/Copia%rnd-1_family-846
Trait 07	chr1__29391979	Motif:LTR/Copia%rnd-1_family-913
Trait 07	chr1__29391979	Motif:LTR/Copia%rnd-5_family-2239
Trait 07	chr1__29391979	Motif:LTR/Copia%rnd-6_family-964
Trait 07	chr1__29391979	Motif:LTR/Copia%rnd-6_family-965
Trait 07	chr1__29391979	Motif:LTR/Gypsy%LTR_chr1_dbseq-nr_0_[195163144,195169047]
Trait 07	chr1__29391979	Motif:LTR/Gypsy%LTR_chr3_dbseq-nr_3_[111654991,111658191]
Trait 07	chr1__29391979	Motif:LTR/Gypsy%LTR_chr5_dbseq-nr_4_[48609797,48615213]
Trait 07	chr1__29391979	Motif:LTR/Gypsy%LTR_chr5_dbseq-nr_4_[7684615,7690118]
Trait 07	chr1__29391979	Motif:LTR/Gypsy%LTR_chr7_dbseq-nr_5_[58996981,58999845]
Trait 07	chr1__29391979	Motif:LTR/Gypsy%rnd-1_family-119
Trait 07	chr1__29391979	Motif:LTR/Gypsy%rnd-3_family-274
Trait 07	chr1__29391979	Motif:LTR/Gypsy%rnd-4_family-1814
Trait 07	chr1__29391979	Motif:LTR/Gypsy%rnd-4_family-426
Trait 07	chr1__29391979	Motif:LTR/Gypsy%rnd-5_family-310
Trait 07	chr1__29391979	Motif:LTR/Gypsy%rnd-5_family-4936
Trait 07	chr1__29391979	Motif:LTR/Gypsy%rnd-6_family-1057
Trait 07	chr1__29391979	Motif:LTR/Gypsy%rnd-6_family-2939
Trait 07	chr1__29391979	Motif:LTR/Other%LTR_chr2_dbseq-nr_1_[8992738,8995404]
Trait 07	chr1__29391979	Motif:MITE%mite_nnu_1_146042
Trait 07	chr1__29391979	Motif:MITE%mite_nnu_1_17180
Trait 07	chr1__29391979	Motif:MITE%mite_nnu_1_41138
Trait 07	chr1__29391979	Motif:MITE%mite_nnu_1_66700
Trait 07	chr1__29391979	Motif:MITE%mite_nnu_1_73930
Trait 07	chr1__29391979	Motif:MITE%mite_nnu_1_85695
Trait 07	chr1__29391979	Motif:MITE%mite_nnu_2_121175
Trait 07	chr1__29391979	Motif:MITE%mite_nnu_2_144155
Trait 07	chr1__29391979	Motif:MITE%mite_nnu_3_10006
Trait 07	chr1__29391979	Motif:MITE%mite_nnu_3_135955
Trait 07	chr1__29391979	Motif:MITE%mite_nnu_3_15310
Trait 07	chr1__29391979	Motif:MITE%mite_nnu_3_156695
Trait 07	chr1__29391979	Motif:MITE%mite_nnu_3_24342
Trait 07	chr1__29391979	Motif:MITE%mite_nnu_3_73837
Trait 07	chr1__29391979	Motif:MITE%mite_nnu_3_87194
Trait 07	chr1__29391979	Motif:MITE%mite_nnu_5_107973
Trait 07	chr1__29391979	Motif:MITE%mite_nnu_5_41901
Trait 07	chr1__29391979	Motif:MITE%mite_nnu_6_112722
Trait 07	chr1__29391979	Motif:MITE%mite_nnu_7_129323
Trait 07	chr1__29391979	Motif:MITE%mite_nnu_7_137527
Trait 07	chr1__29391979	Motif:MITE%mite_nnu_8_39632
Trait 07	chr1__29391979	Motif:Simple_repeat%(AATAA)n
Trait 07	chr1__29391979	Motif:Simple_repeat%(AATTTA)n
Trait 07	chr1__29391979	Motif:Simple_repeat%(ATA)n
Trait 07	chr1__29391979	Motif:Simple_repeat%(ATG)n
Trait 07	chr1__29391979	Motif:Simple_repeat%(AT)n
Trait 07	chr1__29391979	Motif:Simple_repeat%(ATTCTT)n
Trait 07	chr1__29391979	Motif:Simple_repeat%(CAATTAT)n
Trait 07	chr1__29391979	Motif:Simple_repeat%(CCT)n
Trait 07	chr1__29391979	Motif:Simple_repeat%(CTCTCT)n
Trait 07	chr1__29391979	Motif:Simple_repeat%(GA)n
Trait 07	chr1__29391979	Motif:Simple_repeat%rnd-5_family-4252
Trait 07	chr1__29391979	Motif:Simple_repeat%rnd-6_family-4963
Trait 07	chr1__29391979	Motif:Simple_repeat%(TAATT)n
Trait 07	chr1__29391979	Motif:Simple_repeat%(TAC)n
Trait 07	chr1__29391979	Motif:Simple_repeat%(TA)n
Trait 07	chr1__29391979	Motif:Simple_repeat%(TATA)n
Trait 07	chr1__29391979	Motif:Simple_repeat%(TC)n
Trait 07	chr1__29391979	Motif:Simple_repeat%(TCTC)n
Trait 07	chr1__29391979	Motif:Simple_repeat%(TCTT)n
Trait 07	chr1__29391979	Motif:Simple_repeat%(TTAT)n
Trait 07	chr1__29391979	Motif:Simple_repeat%(TTATT)n
Trait 07	chr1__29391979	Motif:Simple_repeat%(TTGCTC)n
Trait 07	chr1__29391979	Motif:Simple_repeat%(TT)n
Trait 07	chr1__29391979	Motif:Simple_repeat%(TTTA)n
Trait 07	chr1__29391979	Motif:Simple_repeat%(TTTCT)n
Trait 07	chr1__29391979	Motif:Simple_repeat%(TTT)n
Trait 07	chr1__29391979	Motif:Unknown%rnd-1_family-235
Trait 07	chr1__29391979	Motif:Unknown%rnd-1_family-285
Trait 07	chr1__29391979	Motif:Unknown%rnd-1_family-353
Trait 07	chr1__29391979	Motif:Unknown%rnd-1_family-45
Trait 07	chr1__29391979	Motif:Unknown%rnd-1_family-454
Trait 07	chr1__29391979	Motif:Unknown%rnd-1_family-491
Trait 07	chr1__29391979	Motif:Unknown%rnd-1_family-60
Trait 07	chr1__29391979	Motif:Unknown%rnd-1_family-61
Trait 07	chr1__29391979	Motif:Unknown%rnd-1_family-624
Trait 07	chr1__29391979	Motif:Unknown%rnd-1_family-65
Trait 07	chr1__29391979	Motif:Unknown%rnd-1_family-69
Trait 07	chr1__29391979	Motif:Unknown%rnd-1_family-83
Trait 07	chr1__29391979	Motif:Unknown%rnd-3_family-152
Trait 07	chr1__29391979	Motif:Unknown%rnd-3_family-253
Trait 07	chr1__29391979	Motif:Unknown%rnd-3_family-254
Trait 07	chr1__29391979	Motif:Unknown%rnd-3_family-265
Trait 07	chr1__29391979	Motif:Unknown%rnd-4_family-350
Trait 07	chr1__29391979	Motif:Unknown%rnd-4_family-359
Trait 07	chr1__29391979	Motif:Unknown%rnd-4_family-472
Trait 07	chr1__29391979	Motif:Unknown%rnd-5_family-1488
Trait 07	chr1__29391979	Motif:Unknown%rnd-5_family-1740
Trait 07	chr1__29391979	Motif:Unknown%rnd-5_family-2174
Trait 07	chr1__29391979	Motif:Unknown%rnd-5_family-2391
Trait 07	chr1__29391979	Motif:Unknown%rnd-5_family-3733
Trait 07	chr1__29391979	Motif:Unknown%rnd-5_family-4623
Trait 07	chr1__29391979	Motif:Unknown%rnd-5_family-5583
Trait 07	chr1__29391979	Motif:Unknown%rnd-5_family-8448
Trait 07	chr1__29391979	Motif:Unknown%rnd-6_family-1545
Trait 07	chr1__29391979	Motif:Unknown%rnd-6_family-2622
Trait 07	chr1__29391979	Motif:Unknown%rnd-6_family-3948
Trait 07	chr1__29391979	Motif:Unknown%rnd-6_family-4741
Trait 07	chr4__46017402	Motif:DNA/hAT-Ac%rnd-1_family-220
Trait 07	chr4__46017402	Motif:DNA/hAT-Ac%rnd-1_family-294
Trait 07	chr4__46017402	Motif:DNA/hAT-Ac%rnd-1_family-505
Trait 07	chr4__46017402	Motif:DNA/hAT-Ac%rnd-3_family-193
Trait 07	chr4__46017402	Motif:DNA/hAT-Ac%rnd-5_family-84
Trait 07	chr4__46017402	Motif:DNA/hAT-Tag1%LTR_chr2_dbseq-nr_1_[61544779,61550632]
Trait 07	chr4__46017402	Motif:DNA/hAT-Tag1%rnd-6_family-30
Trait 07	chr4__46017402	Motif:LINE/L1%LTR_chr1_dbseq-nr_0_[182861719,182866635]
Trait 07	chr4__46017402	Motif:LINE/L1%rnd-4_family-3114
Trait 07	chr4__46017402	Motif:Low_complexity%A-rich
Trait 07	chr4__46017402	Motif:Low_complexity%GA-rich
Trait 07	chr4__46017402	Motif:LTR/Copia%LTR_chr1_dbseq-nr_0_[191046286,191051113]
Trait 07	chr4__46017402	Motif:LTR/Copia%LTR_chr1_dbseq-nr_0_[20972708,20978256]
Trait 07	chr4__46017402	Motif:LTR/Copia%LTR_chr1_dbseq-nr_0_[38303612,38308693]
Trait 07	chr4__46017402	Motif:LTR/Copia%LTR_chr3_dbseq-nr_3_[36024525,36034082]
Trait 07	chr4__46017402	Motif:LTR/Copia%LTR_chr3_dbseq-nr_3_[52149114,52155113]
Trait 07	chr4__46017402	Motif:LTR/Copia%LTR_chr4_dbseq-nr_2_[73565943,73571479]
Trait 07	chr4__46017402	Motif:LTR/Copia%LTR_chr5_dbseq-nr_4_[55851651,55861241]
Trait 07	chr4__46017402	Motif:LTR/Copia%LTR_chr6_dbseq-nr_7_[43245904,43255373]
Trait 07	chr4__46017402	Motif:LTR/Copia%rnd-1_family-876
Trait 07	chr4__46017402	Motif:LTR/Copia%rnd-5_family-240
Trait 07	chr4__46017402	Motif:LTR/Copia%rnd-5_family-3043
Trait 07	chr4__46017402	Motif:LTR/Copia%rnd-5_family-668
Trait 07	chr4__46017402	Motif:LTR/Gypsy%LTR_chr1_dbseq-nr_0_[195163144,195169047]
Trait 07	chr4__46017402	Motif:LTR/Gypsy%LTR_chr5_dbseq-nr_4_[48609797,48615213]
Trait 07	chr4__46017402	Motif:LTR/Gypsy%rnd-1_family-23
Trait 07	chr4__46017402	Motif:LTR/Gypsy%rnd-4_family-390
Trait 07	chr4__46017402	Motif:LTR/Gypsy%rnd-5_family-2620
Trait 07	chr4__46017402	Motif:LTR/Gypsy%rnd-5_family-310
Trait 07	chr4__46017402	Motif:LTR/Pao%rnd-5_family-3097
Trait 07	chr4__46017402	Motif:MITE%mite_nnu_1_113804
Trait 07	chr4__46017402	Motif:MITE%mite_nnu_1_35197
Trait 07	chr4__46017402	Motif:MITE%mite_nnu_1_40864
Trait 07	chr4__46017402	Motif:MITE%mite_nnu_1_82832
Trait 07	chr4__46017402	Motif:MITE%mite_nnu_2_117467
Trait 07	chr4__46017402	Motif:MITE%mite_nnu_2_120751
Trait 07	chr4__46017402	Motif:MITE%mite_nnu_2_144155
Trait 07	chr4__46017402	Motif:MITE%mite_nnu_2_16060
Trait 07	chr4__46017402	Motif:MITE%mite_nnu_2_68667
Trait 07	chr4__46017402	Motif:MITE%mite_nnu_3_156695
Trait 07	chr4__46017402	Motif:MITE%mite_nnu_3_24342
Trait 07	chr4__46017402	Motif:MITE%mite_nnu_3_3569
Trait 07	chr4__46017402	Motif:MITE%mite_nnu_3_87194
Trait 07	chr4__46017402	Motif:MITE%mite_nnu_5_107973
Trait 07	chr4__46017402	Motif:MITE%mite_nnu_5_146358
Trait 07	chr4__46017402	Motif:MITE%mite_nnu_5_77785
Trait 07	chr4__46017402	Motif:MITE%mite_nnu_5_98338
Trait 07	chr4__46017402	Motif:MITE%mite_nnu_6_150589
Trait 07	chr4__46017402	Motif:MITE%mite_nnu_6_34205
Trait 07	chr4__46017402	Motif:MITE%mite_nnu_7_130528
Trait 07	chr4__46017402	Motif:MITE%mite_nnu_7_136043
Trait 07	chr4__46017402	Motif:Simple_repeat%(AATA)n
Trait 07	chr4__46017402	Motif:Simple_repeat%(AG)n
Trait 07	chr4__46017402	Motif:Simple_repeat%(ATAA)n
Trait 07	chr4__46017402	Motif:Simple_repeat%(ATAT)n
Trait 07	chr4__46017402	Motif:Simple_repeat%(AT)n
Trait 07	chr4__46017402	Motif:Simple_repeat%(ATT)n
Trait 07	chr4__46017402	Motif:Simple_repeat%(CT)n
Trait 07	chr4__46017402	Motif:Simple_repeat%(TAAT)n
Trait 07	chr4__46017402	Motif:Simple_repeat%(TA)n
Trait 07	chr4__46017402	Motif:Simple_repeat%(TC)n
Trait 07	chr4__46017402	Motif:Simple_repeat%(T)n
Trait 07	chr4__46017402	Motif:Simple_repeat%(TTATT)n
Trait 07	chr4__46017402	Motif:Unknown%rnd-1_family-191
Trait 07	chr4__46017402	Motif:Unknown%rnd-1_family-327
Trait 07	chr4__46017402	Motif:Unknown%rnd-1_family-334
Trait 07	chr4__46017402	Motif:Unknown%rnd-1_family-39
Trait 07	chr4__46017402	Motif:Unknown%rnd-1_family-44
Trait 07	chr4__46017402	Motif:Unknown%rnd-1_family-460
Trait 07	chr4__46017402	Motif:Unknown%rnd-1_family-509
Trait 07	chr4__46017402	Motif:Unknown%rnd-1_family-541
Trait 07	chr4__46017402	Motif:Unknown%rnd-1_family-69
Trait 07	chr4__46017402	Motif:Unknown%rnd-3_family-253
Trait 07	chr4__46017402	Motif:Unknown%rnd-4_family-1253
Trait 07	chr4__46017402	Motif:Unknown%rnd-4_family-1442
Trait 07	chr4__46017402	Motif:Unknown%rnd-4_family-281
Trait 07	chr4__46017402	Motif:Unknown%rnd-4_family-359
Trait 07	chr4__46017402	Motif:Unknown%rnd-4_family-375
Trait 07	chr4__46017402	Motif:Unknown%rnd-4_family-430
Trait 07	chr4__46017402	Motif:Unknown%rnd-4_family-472
Trait 07	chr4__46017402	Motif:Unknown%rnd-4_family-626
Trait 07	chr4__46017402	Motif:Unknown%rnd-4_family-75
Trait 07	chr4__46017402	Motif:Unknown%rnd-4_family-939
Trait 07	chr4__46017402	Motif:Unknown%rnd-5_family-2488
Trait 07	chr4__46017402	Motif:Unknown%rnd-5_family-919
Trait 07	chr4__46017402	Motif:Unknown%rnd-6_family-1545
Trait 07	chr4__46017402	Motif:Unknown%rnd-6_family-186
Trait 07	chr4__46017402	Motif:Unknown%rnd-6_family-39
Trait 07	chr4__46017402	Motif:Unknown%rnd-6_family-471
Trait 07	chr4__46237771	Motif:DNA/hAT-Ac%rnd-1_family-710
Trait 07	chr4__46237771	Motif:DNA/hAT-Tag1%rnd-6_family-30
Trait 07	chr4__46237771	Motif:LINE/L1%rnd-1_family-30
Trait 07	chr4__46237771	Motif:LINE/L1%rnd-5_family-137
Trait 07	chr4__46237771	Motif:LINE/L1%rnd-5_family-3499
Trait 07	chr4__46237771	Motif:LINE/L1%rnd-5_family-356
Trait 07	chr4__46237771	Motif:LINE/L1%rnd-6_family-1214
Trait 07	chr4__46237771	Motif:Low_complexity%A-rich
Trait 07	chr4__46237771	Motif:Low_complexity%GA-rich
Trait 07	chr4__46237771	Motif:LTR/Copia%LTR_chr1_dbseq-nr_0_[183461887,183471479]
Trait 07	chr4__46237771	Motif:LTR/Copia%LTR_chr1_dbseq-nr_0_[88732063,88741648]
Trait 07	chr4__46237771	Motif:LTR/Copia%LTR_chr3_dbseq-nr_3_[36024525,36034082]
Trait 07	chr4__46237771	Motif:LTR/Copia%LTR_chr6_dbseq-nr_7_[43245904,43255373]
Trait 07	chr4__46237771	Motif:LTR/Gypsy%LTR_chr2_dbseq-nr_1_[106515118,106518627]
Trait 07	chr4__46237771	Motif:LTR/Gypsy%LTR_chr3_dbseq-nr_3_[111654991,111658191]
Trait 07	chr4__46237771	Motif:LTR/Gypsy%LTR_chr5_dbseq-nr_4_[48609797,48615213]
Trait 07	chr4__46237771	Motif:LTR/Gypsy%rnd-1_family-94
Trait 07	chr4__46237771	Motif:LTR/Gypsy%rnd-4_family-647
Trait 07	chr4__46237771	Motif:LTR/Gypsy%rnd-5_family-816
Trait 07	chr4__46237771	Motif:LTR/Gypsy%rnd-6_family-1577
Trait 07	chr4__46237771	Motif:LTR/Gypsy%rnd-6_family-2692
Trait 07	chr4__46237771	Motif:LTR/Gypsy%rnd-6_family-2939
Trait 07	chr4__46237771	Motif:LTR/Gypsy%rnd-6_family-430
Trait 07	chr4__46237771	Motif:LTR/Gypsy%rnd-6_family-601
Trait 07	chr4__46237771	Motif:LTR/Other%LTR_chr3_dbseq-nr_3_[99180560,99188638]
Trait 07	chr4__46237771	Motif:MITE%mite_nnu_1_121792
Trait 07	chr4__46237771	Motif:MITE%mite_nnu_1_28214
Trait 07	chr4__46237771	Motif:MITE%mite_nnu_1_62612
Trait 07	chr4__46237771	Motif:MITE%mite_nnu_1_66700
Trait 07	chr4__46237771	Motif:MITE%mite_nnu_1_77113
Trait 07	chr4__46237771	Motif:MITE%mite_nnu_1_85695
Trait 07	chr4__46237771	Motif:MITE%mite_nnu_3_127617
Trait 07	chr4__46237771	Motif:MITE%mite_nnu_3_156695
Trait 07	chr4__46237771	Motif:MITE%mite_nnu_3_3569
Trait 07	chr4__46237771	Motif:MITE%mite_nnu_5_98338
Trait 07	chr4__46237771	Motif:MITE%mite_nnu_6_27276
Trait 07	chr4__46237771	Motif:MITE%mite_nnu_7_129323
Trait 07	chr4__46237771	Motif:MITE%mite_nnu_7_136043
Trait 07	chr4__46237771	Motif:MITE%mite_nnu_8_111081
Trait 07	chr4__46237771	Motif:MITE%mite_nnu_8_119052
Trait 07	chr4__46237771	Motif:MITE%mite_nnu_8_142769
Trait 07	chr4__46237771	Motif:Simple_repeat%(AAATTC)n
Trait 07	chr4__46237771	Motif:Simple_repeat%(AT)n
Trait 07	chr4__46237771	Motif:Simple_repeat%(CT)n
Trait 07	chr4__46237771	Motif:Simple_repeat%(G)n
Trait 07	chr4__46237771	Motif:Simple_repeat%(TA)n
Trait 07	chr4__46237771	Motif:Simple_repeat%(TATG)n
Trait 07	chr4__46237771	Motif:Simple_repeat%(TATT)n
Trait 07	chr4__46237771	Motif:Simple_repeat%(TC)n
Trait 07	chr4__46237771	Motif:Simple_repeat%(TGG)n
Trait 07	chr4__46237771	Motif:Simple_repeat%(T)n
Trait 07	chr4__46237771	Motif:SINE/tRNA-RTE%rnd-1_family-248
Trait 07	chr4__46237771	Motif:SINE/tRNA-RTE%rnd-4_family-302
Trait 07	chr4__46237771	Motif:Unknown%rnd-1_family-285
Trait 07	chr4__46237771	Motif:Unknown%rnd-1_family-31
Trait 07	chr4__46237771	Motif:Unknown%rnd-1_family-39
Trait 07	chr4__46237771	Motif:Unknown%rnd-1_family-402
Trait 07	chr4__46237771	Motif:Unknown%rnd-1_family-45
Trait 07	chr4__46237771	Motif:Unknown%rnd-1_family-60
Trait 07	chr4__46237771	Motif:Unknown%rnd-1_family-65
Trait 07	chr4__46237771	Motif:Unknown%rnd-1_family-69
Trait 07	chr4__46237771	Motif:Unknown%rnd-1_family-78
Trait 07	chr4__46237771	Motif:Unknown%rnd-3_family-253
Trait 07	chr4__46237771	Motif:Unknown%rnd-4_family-1650
Trait 07	chr4__46237771	Motif:Unknown%rnd-4_family-361
Trait 07	chr4__46237771	Motif:Unknown%rnd-4_family-472
Trait 07	chr4__46237771	Motif:Unknown%rnd-4_family-626
Trait 07	chr4__46237771	Motif:Unknown%rnd-5_family-135
Trait 07	chr4__46237771	Motif:Unknown%rnd-5_family-1488
Trait 07	chr4__46237771	Motif:Unknown%rnd-5_family-2865
Trait 07	chr4__46237771	Motif:Unknown%rnd-5_family-902
Trait 07	chr4__46237771	Motif:Unknown%rnd-6_family-1545
Trait 07	chr4__46237771	Motif:Unknown%rnd-6_family-5452
Trait 07	chr4__46237771	Motif:Unknown%rnd-6_family-936
Trait 07	chr4__47025752	Motif:DNA/CMC-EnSpm%rnd-5_family-3252
Trait 07	chr4__47025752	Motif:DNA/hAT-Ac%rnd-1_family-240
Trait 07	chr4__47025752	Motif:DNA/hAT-Ac%rnd-1_family-710
Trait 07	chr4__47025752	Motif:DNA/hAT-Ac%rnd-4_family-554
Trait 07	chr4__47025752	Motif:DNA/hAT-Ac%rnd-5_family-16
Trait 07	chr4__47025752	Motif:DNA/hAT-Ac%rnd-5_family-1897
Trait 07	chr4__47025752	Motif:DNA/hAT-Tag1%LTR_chr2_dbseq-nr_1_[61544779,61550632]
Trait 07	chr4__47025752	Motif:LINE/L1%rnd-1_family-71
Trait 07	chr4__47025752	Motif:LINE/L1%rnd-4_family-463
Trait 07	chr4__47025752	Motif:LINE/L1%rnd-5_family-829
Trait 07	chr4__47025752	Motif:LINE/L1%rnd-6_family-83
Trait 07	chr4__47025752	Motif:LINE/RTE-BovB%rnd-1_family-48
Trait 07	chr4__47025752	Motif:LINE/RTE-BovB%rnd-5_family-424
Trait 07	chr4__47025752	Motif:LINE/RTE-BovB%rnd-6_family-366
Trait 07	chr4__47025752	Motif:Low_complexity%A-rich
Trait 07	chr4__47025752	Motif:Low_complexity%GA-rich
Trait 07	chr4__47025752	Motif:LTR/Copia%LTR_chr1_dbseq-nr_0_[183461887,183471479]
Trait 07	chr4__47025752	Motif:LTR/Copia%LTR_chr1_dbseq-nr_0_[19401543,19410434]
Trait 07	chr4__47025752	Motif:LTR/Copia%LTR_chr1_dbseq-nr_0_[38303612,38308693]
Trait 07	chr4__47025752	Motif:LTR/Copia%LTR_chr3_dbseq-nr_3_[52149114,52155113]
Trait 07	chr4__47025752	Motif:LTR/Copia%LTR_chr4_dbseq-nr_2_[73565943,73571479]
Trait 07	chr4__47025752	Motif:LTR/Copia%LTR_chr5_dbseq-nr_4_[27114427,27124017]
Trait 07	chr4__47025752	Motif:LTR/Copia%LTR_chr5_dbseq-nr_4_[45542900,45548572]
Trait 07	chr4__47025752	Motif:LTR/Copia%LTR_chr6_dbseq-nr_7_[43245904,43255373]
Trait 07	chr4__47025752	Motif:LTR/Gypsy%LTR_chr1_dbseq-nr_0_[74661233,74665816]
Trait 07	chr4__47025752	Motif:LTR/Gypsy%LTR_chr2_dbseq-nr_1_[106515118,106518627]
Trait 07	chr4__47025752	Motif:LTR/Gypsy%LTR_chr8_dbseq-nr_6_[31593816,31600473]
Trait 07	chr4__47025752	Motif:LTR/Gypsy%rnd-5_family-310
Trait 07	chr4__47025752	Motif:LTR/Gypsy%rnd-5_family-5896
Trait 07	chr4__47025752	Motif:LTR/Gypsy%rnd-5_family-816
Trait 07	chr4__47025752	Motif:LTR/Gypsy%rnd-6_family-24
Trait 07	chr4__47025752	Motif:LTR/Gypsy%rnd-6_family-2939
Trait 07	chr4__47025752	Motif:LTR/Gypsy%rnd-6_family-395
Trait 07	chr4__47025752	Motif:LTR/Gypsy%SZ-50_gag
Trait 07	chr4__47025752	Motif:LTR/Other%LTR_chr3_dbseq-nr_3_[99180560,99188638]
Trait 07	chr4__47025752	Motif:MITE%mite_nnu_1_17621
Trait 07	chr4__47025752	Motif:MITE%mite_nnu_1_28214
Trait 07	chr4__47025752	Motif:MITE%mite_nnu_2_35846
Trait 07	chr4__47025752	Motif:MITE%mite_nnu_2_48442
Trait 07	chr4__47025752	Motif:MITE%mite_nnu_3_110150
Trait 07	chr4__47025752	Motif:MITE%mite_nnu_3_114507
Trait 07	chr4__47025752	Motif:MITE%mite_nnu_5_107973
Trait 07	chr4__47025752	Motif:MITE%mite_nnu_5_122861
Trait 07	chr4__47025752	Motif:MITE%mite_nnu_6_34205
Trait 07	chr4__47025752	Motif:MITE%mite_nnu_7_115776
Trait 07	chr4__47025752	Motif:MITE%mite_nnu_7_127669
Trait 07	chr4__47025752	Motif:MITE%mite_nnu_7_36384
Trait 07	chr4__47025752	Motif:MITE%mite_nnu_7_37531
Trait 07	chr4__47025752	Motif:MITE%mite_nnu_8_111081
Trait 07	chr4__47025752	Motif:Simple_repeat%(AATT)n
Trait 07	chr4__47025752	Motif:Simple_repeat%(AG)n
Trait 07	chr4__47025752	Motif:Simple_repeat%(A)n
Trait 07	chr4__47025752	Motif:Simple_repeat%(AT)n
Trait 07	chr4__47025752	Motif:Simple_repeat%(ATTTT)n
Trait 07	chr4__47025752	Motif:Simple_repeat%(CT)n
Trait 07	chr4__47025752	Motif:Simple_repeat%(GAA)n
Trait 07	chr4__47025752	Motif:Simple_repeat%(GA)n
Trait 07	chr4__47025752	Motif:Simple_repeat%(TAAA)n
Trait 07	chr4__47025752	Motif:Simple_repeat%(TA)n
Trait 07	chr4__47025752	Motif:Simple_repeat%(TC)n
Trait 07	chr4__47025752	Motif:Simple_repeat%(TCTC)n
Trait 07	chr4__47025752	Motif:Simple_repeat%(TCTTT)n
Trait 07	chr4__47025752	Motif:Simple_repeat%(TGA)n
Trait 07	chr4__47025752	Motif:Simple_repeat%(T)n
Trait 07	chr4__47025752	Motif:Simple_repeat%(TTC)n
Trait 07	chr4__47025752	Motif:Simple_repeat%(TT)n
Trait 07	chr4__47025752	Motif:SINE/tRNA%rnd-6_family-3210
Trait 07	chr4__47025752	Motif:Unknown%rnd-1_family-334
Trait 07	chr4__47025752	Motif:Unknown%rnd-1_family-61
Trait 07	chr4__47025752	Motif:Unknown%rnd-1_family-92
Trait 07	chr4__47025752	Motif:Unknown%rnd-4_family-890
Trait 07	chr4__47025752	Motif:Unknown%rnd-5_family-1282
Trait 07	chr4__47025752	Motif:Unknown%rnd-5_family-4902
Trait 07	chr4__47025752	Motif:Unknown%rnd-5_family-902
Trait 07	chr4__47025752	Motif:Unknown%rnd-6_family-112
Trait 07	chr4__47025752	Motif:Unknown%rnd-6_family-1254
Trait 07	chr4__47025752	Motif:Unknown%rnd-6_family-471
Trait 07	chr8__50051594	Motif:DNA/hAT-Ac%rnd-3_family-549
Trait 07	chr8__50051594	Motif:DNA/hAT-Tag1%rnd-6_family-30
Trait 07	chr8__50051594	Motif:LINE/L1%rnd-4_family-3114
Trait 07	chr8__50051594	Motif:LINE/L1%rnd-5_family-137
Trait 07	chr8__50051594	Motif:LINE/L1%rnd-5_family-356
Trait 07	chr8__50051594	Motif:LINE/L1%rnd-6_family-2222
Trait 07	chr8__50051594	Motif:Low_complexity%A-rich
Trait 07	chr8__50051594	Motif:Low_complexity%GA-rich
Trait 07	chr8__50051594	Motif:LTR/Copia%LTR_chr1_dbseq-nr_0_[19401543,19410434]
Trait 07	chr8__50051594	Motif:LTR/Copia%LTR_chr1_dbseq-nr_0_[38303612,38308693]
Trait 07	chr8__50051594	Motif:LTR/Copia%LTR_chr3_dbseq-nr_3_[36024525,36034082]
Trait 07	chr8__50051594	Motif:LTR/Copia%LTR_chr6_dbseq-nr_7_[43245904,43255373]
Trait 07	chr8__50051594	Motif:LTR/Copia%LTR_chr8_dbseq-nr_6_[17669927,17673197]
Trait 07	chr8__50051594	Motif:LTR/Copia%rnd-1_family-331
Trait 07	chr8__50051594	Motif:LTR/Copia%rnd-6_family-2785
Trait 07	chr8__50051594	Motif:LTR/Gypsy%LTR_chr2_dbseq-nr_1_[106515118,106518627]
Trait 07	chr8__50051594	Motif:LTR/Gypsy%LTR_chr3_dbseq-nr_3_[111654991,111658191]
Trait 07	chr8__50051594	Motif:LTR/Gypsy%LTR_chr3_dbseq-nr_3_[82488032,82492968]
Trait 07	chr8__50051594	Motif:LTR/Gypsy%LTR_chr4_dbseq-nr_2_[72673821,72675788]
Trait 07	chr8__50051594	Motif:LTR/Gypsy%rnd-1_family-2
Trait 07	chr8__50051594	Motif:LTR/Gypsy%rnd-4_family-135
Trait 07	chr8__50051594	Motif:LTR/Gypsy%rnd-4_family-1814
Trait 07	chr8__50051594	Motif:LTR/Gypsy%rnd-4_family-183
Trait 07	chr8__50051594	Motif:LTR/Gypsy%rnd-4_family-426
Trait 07	chr8__50051594	Motif:LTR/Gypsy%rnd-4_family-632
Trait 07	chr8__50051594	Motif:LTR/Gypsy%rnd-5_family-4936
Trait 07	chr8__50051594	Motif:LTR/Gypsy%rnd-5_family-816
Trait 07	chr8__50051594	Motif:LTR/Gypsy%rnd-6_family-2939
Trait 07	chr8__50051594	Motif:LTR/Gypsy%rnd-6_family-3452
Trait 07	chr8__50051594	Motif:MITE%mite_nnu_1_121792
Trait 07	chr8__50051594	Motif:MITE%mite_nnu_1_18299
Trait 07	chr8__50051594	Motif:MITE%mite_nnu_1_28214
Trait 07	chr8__50051594	Motif:MITE%mite_nnu_1_40624
Trait 07	chr8__50051594	Motif:MITE%mite_nnu_1_62612
Trait 07	chr8__50051594	Motif:MITE%mite_nnu_1_66700
Trait 07	chr8__50051594	Motif:MITE%mite_nnu_1_73930
Trait 07	chr8__50051594	Motif:MITE%mite_nnu_1_82832
Trait 07	chr8__50051594	Motif:MITE%mite_nnu_2_120751
Trait 07	chr8__50051594	Motif:MITE%mite_nnu_2_60746
Trait 07	chr8__50051594	Motif:MITE%mite_nnu_3_115167
Trait 07	chr8__50051594	Motif:MITE%mite_nnu_3_33217
Trait 07	chr8__50051594	Motif:MITE%mite_nnu_3_68486
Trait 07	chr8__50051594	Motif:MITE%mite_nnu_4_156532
Trait 07	chr8__50051594	Motif:MITE%mite_nnu_4_80769
Trait 07	chr8__50051594	Motif:MITE%mite_nnu_5_104818
Trait 07	chr8__50051594	Motif:MITE%mite_nnu_5_107973
Trait 07	chr8__50051594	Motif:MITE%mite_nnu_5_146786
Trait 07	chr8__50051594	Motif:MITE%mite_nnu_5_33010
Trait 07	chr8__50051594	Motif:MITE%mite_nnu_5_41901
Trait 07	chr8__50051594	Motif:MITE%mite_nnu_5_56850
Trait 07	chr8__50051594	Motif:MITE%mite_nnu_6_121603
Trait 07	chr8__50051594	Motif:MITE%mite_nnu_6_150589
Trait 07	chr8__50051594	Motif:MITE%mite_nnu_7_129323
Trait 07	chr8__50051594	Motif:MITE%mite_nnu_7_136043
Trait 07	chr8__50051594	Motif:MITE%mite_nnu_7_136639
Trait 07	chr8__50051594	Motif:MITE%mite_nnu_7_137527
Trait 07	chr8__50051594	Motif:MITE%mite_nnu_7_149874
Trait 07	chr8__50051594	Motif:MITE%mite_nnu_7_57459
Trait 07	chr8__50051594	Motif:MITE%mite_nnu_8_128598
Trait 07	chr8__50051594	Motif:MITE%mite_nnu_8_81004
Trait 07	chr8__50051594	Motif:Simple_repeat%(AATAA)n
Trait 07	chr8__50051594	Motif:Simple_repeat%(AAT)n
Trait 07	chr8__50051594	Motif:Simple_repeat%(ATA)n
Trait 07	chr8__50051594	Motif:Simple_repeat%(AT)n
Trait 07	chr8__50051594	Motif:Simple_repeat%(TA)n
Trait 07	chr8__50051594	Motif:Simple_repeat%(TC)n
Trait 07	chr8__50051594	Motif:Simple_repeat%(TCT)n
Trait 07	chr8__50051594	Motif:Simple_repeat%(TT)n
Trait 07	chr8__50051594	Motif:Simple_repeat%(TTTA)n
Trait 07	chr8__50051594	Motif:SINE/tRNA-RTE%rnd-5_family-3100
Trait 07	chr8__50051594	Motif:Unknown%rnd-1_family-203
Trait 07	chr8__50051594	Motif:Unknown%rnd-1_family-222
Trait 07	chr8__50051594	Motif:Unknown%rnd-1_family-303
Trait 07	chr8__50051594	Motif:Unknown%rnd-1_family-346
Trait 07	chr8__50051594	Motif:Unknown%rnd-1_family-350
Trait 07	chr8__50051594	Motif:Unknown%rnd-1_family-63
Trait 07	chr8__50051594	Motif:Unknown%rnd-3_family-78
Trait 07	chr8__50051594	Motif:Unknown%rnd-4_family-119
Trait 07	chr8__50051594	Motif:Unknown%rnd-4_family-12
Trait 07	chr8__50051594	Motif:Unknown%rnd-4_family-126
Trait 07	chr8__50051594	Motif:Unknown%rnd-4_family-153
Trait 07	chr8__50051594	Motif:Unknown%rnd-4_family-161
Trait 07	chr8__50051594	Motif:Unknown%rnd-4_family-2659
Trait 07	chr8__50051594	Motif:Unknown%rnd-4_family-72
Trait 07	chr8__50051594	Motif:Unknown%rnd-5_family-1486
Trait 07	chr8__50051594	Motif:Unknown%rnd-5_family-1814
Trait 07	chr8__50051594	Motif:Unknown%rnd-5_family-2259
Trait 07	chr8__50051594	Motif:Unknown%rnd-5_family-226
Trait 07	chr8__50051594	Motif:Unknown%rnd-5_family-3299
Trait 07	chr8__50051594	Motif:Unknown%rnd-6_family-1266
Trait 07	chr8__50051594	Motif:Unknown%rnd-6_family-2236
Trait 07	chr8__50051594	Motif:Unknown%rnd-6_family-2491
Trait 09	chr1__182889054	Motif:DNA/CMC-EnSpm%rnd-5_family-785
Trait 09	chr1__182889054	Motif:DNA/hAT-Ac%rnd-1_family-240
Trait 09	chr1__182889054	Motif:DNA/hAT-Ac%rnd-4_family-16
Trait 09	chr1__182889054	Motif:DNA/hAT-Ac%rnd-5_family-1897
Trait 09	chr1__182889054	Motif:DNA/hAT-Tag1%LTR_chr2_dbseq-nr_1_[61544779,61550632]
Trait 09	chr1__182889054	Motif:DNA/hAT-Tag1%rnd-1_family-238
Trait 09	chr1__182889054	Motif:DNA/TcMar-Fot1%rnd-5_family-3741
Trait 09	chr1__182889054	Motif:LINE/L1%LTR_chr1_dbseq-nr_0_[182861719,182866635]
Trait 09	chr1__182889054	Motif:LINE/L1%rnd-4_family-24
Trait 09	chr1__182889054	Motif:LINE/L1%rnd-4_family-463
Trait 09	chr1__182889054	Motif:LINE/L1%rnd-4_family-719
Trait 09	chr1__182889054	Motif:LINE/L1%rnd-5_family-209
Trait 09	chr1__182889054	Motif:LINE/L1%rnd-5_family-829
Trait 09	chr1__182889054	Motif:LINE/L1%rnd-6_family-5213
Trait 09	chr1__182889054	Motif:LINE/RTE-BovB%rnd-1_family-48
Trait 09	chr1__182889054	Motif:LINE/RTE-BovB%rnd-6_family-366
Trait 09	chr1__182889054	Motif:Low_complexity%A-rich
Trait 09	chr1__182889054	Motif:Low_complexity%GA-rich
Trait 09	chr1__182889054	Motif:LTR/Caulimovirus%rnd-5_family-2430
Trait 09	chr1__182889054	Motif:LTR/Caulimovirus%rnd-6_family-4443
Trait 09	chr1__182889054	Motif:LTR/Copia%LTR_chr1_dbseq-nr_0_[205298039,205303632]
Trait 09	chr1__182889054	Motif:LTR/Copia%LTR_chr1_dbseq-nr_0_[38303612,38308693]
Trait 09	chr1__182889054	Motif:LTR/Copia%LTR_chr1_dbseq-nr_0_[65420034,65425653]
Trait 09	chr1__182889054	Motif:LTR/Copia%LTR_chr2_dbseq-nr_1_[72206331,72212005]
Trait 09	chr1__182889054	Motif:LTR/Copia%LTR_chr3_dbseq-nr_3_[52149114,52155113]
Trait 09	chr1__182889054	Motif:LTR/Copia%LTR_chr5_dbseq-nr_4_[45542900,45548572]
Trait 09	chr1__182889054	Motif:LTR/Copia%LTR_chr6_dbseq-nr_7_[43245904,43255373]
Trait 09	chr1__182889054	Motif:LTR/Copia%rnd-1_family-186
Trait 09	chr1__182889054	Motif:LTR/Copia%rnd-6_family-1352
Trait 09	chr1__182889054	Motif:LTR/Gypsy%LTR_chr2_dbseq-nr_1_[106515118,106518627]
Trait 09	chr1__182889054	Motif:LTR/Gypsy%LTR_chr3_dbseq-nr_3_[111654991,111658191]
Trait 09	chr1__182889054	Motif:LTR/Gypsy%rnd-1_family-111
Trait 09	chr1__182889054	Motif:LTR/Gypsy%rnd-1_family-193
Trait 09	chr1__182889054	Motif:LTR/Gypsy%rnd-1_family-280
Trait 09	chr1__182889054	Motif:LTR/Gypsy%rnd-1_family-284
Trait 09	chr1__182889054	Motif:LTR/Gypsy%rnd-1_family-441
Trait 09	chr1__182889054	Motif:LTR/Gypsy%rnd-1_family-797
Trait 09	chr1__182889054	Motif:LTR/Gypsy%rnd-1_family-88
Trait 09	chr1__182889054	Motif:LTR/Gypsy%rnd-3_family-311
Trait 09	chr1__182889054	Motif:LTR/Gypsy%rnd-5_family-816
Trait 09	chr1__182889054	Motif:LTR/Gypsy%rnd-6_family-1577
Trait 09	chr1__182889054	Motif:LTR/Gypsy%rnd-6_family-2142
Trait 09	chr1__182889054	Motif:LTR/Pao%rnd-5_family-3097
Trait 09	chr1__182889054	Motif:MITE%mite_nnu_2_111775
Trait 09	chr1__182889054	Motif:MITE%mite_nnu_2_124110
Trait 09	chr1__182889054	Motif:MITE%mite_nnu_2_129255
Trait 09	chr1__182889054	Motif:MITE%mite_nnu_2_16060
Trait 09	chr1__182889054	Motif:MITE%mite_nnu_3_34881
Trait 09	chr1__182889054	Motif:MITE%mite_nnu_3_62599
Trait 09	chr1__182889054	Motif:MITE%mite_nnu_4_114942
Trait 09	chr1__182889054	Motif:MITE%mite_nnu_4_156532
Trait 09	chr1__182889054	Motif:MITE%mite_nnu_5_33010
Trait 09	chr1__182889054	Motif:MITE%mite_nnu_5_68443
Trait 09	chr1__182889054	Motif:MITE%mite_nnu_6_150589
Trait 09	chr1__182889054	Motif:MITE%mite_nnu_7_11342
Trait 09	chr1__182889054	Motif:MITE%mite_nnu_8_111081
Trait 09	chr1__182889054	Motif:MITE%mite_nnu_8_142769
Trait 09	chr1__182889054	Motif:Simple_repeat%(AAC)n
Trait 09	chr1__182889054	Motif:Simple_repeat%(AATAGTG)n
Trait 09	chr1__182889054	Motif:Simple_repeat%(AATAT)n
Trait 09	chr1__182889054	Motif:Simple_repeat%(AATGGA)n
Trait 09	chr1__182889054	Motif:Simple_repeat%(AAT)n
Trait 09	chr1__182889054	Motif:Simple_repeat%(A)n
Trait 09	chr1__182889054	Motif:Simple_repeat%(ATAC)n
Trait 09	chr1__182889054	Motif:Simple_repeat%(ATA)n
Trait 09	chr1__182889054	Motif:Simple_repeat%(ATATA)n
Trait 09	chr1__182889054	Motif:Simple_repeat%(ATCACAA)n
Trait 09	chr1__182889054	Motif:Simple_repeat%(AT)n
Trait 09	chr1__182889054	Motif:Simple_repeat%(ATTGCTA)n
Trait 09	chr1__182889054	Motif:Simple_repeat%(CT)n
Trait 09	chr1__182889054	Motif:Simple_repeat%(GAA)n
Trait 09	chr1__182889054	Motif:Simple_repeat%(GA)n
Trait 09	chr1__182889054	Motif:Simple_repeat%(GATGCA)n
Trait 09	chr1__182889054	Motif:Simple_repeat%rnd-6_family-4963
Trait 09	chr1__182889054	Motif:Simple_repeat%(TAA)n
Trait 09	chr1__182889054	Motif:Simple_repeat%(TATAT)n
Trait 09	chr1__182889054	Motif:Simple_repeat%(TATG)n
Trait 09	chr1__182889054	Motif:Simple_repeat%(TC)n
Trait 09	chr1__182889054	Motif:Simple_repeat%(TGTA)n
Trait 09	chr1__182889054	Motif:Simple_repeat%(TTC)n
Trait 09	chr1__182889054	Motif:Simple_repeat%(TTCT)n
Trait 09	chr1__182889054	Motif:Simple_repeat%(TTCTT)n
Trait 09	chr1__182889054	Motif:Unknown%rnd-1_family-194
Trait 09	chr1__182889054	Motif:Unknown%rnd-1_family-39
Trait 09	chr1__182889054	Motif:Unknown%rnd-1_family-439
Trait 09	chr1__182889054	Motif:Unknown%rnd-1_family-508
Trait 09	chr1__182889054	Motif:Unknown%rnd-1_family-76
Trait 09	chr1__182889054	Motif:Unknown%rnd-1_family-78
Trait 09	chr1__182889054	Motif:Unknown%rnd-1_family-79
Trait 09	chr1__182889054	Motif:Unknown%rnd-4_family-472
Trait 09	chr1__182889054	Motif:Unknown%rnd-4_family-626
Trait 09	chr1__182889054	Motif:Unknown%rnd-5_family-1810
Trait 09	chr1__182889054	Motif:Unknown%rnd-5_family-3050
Trait 09	chr1__182889054	Motif:Unknown%rnd-5_family-8772
Trait 09	chr1__182889054	Motif:Unknown%rnd-6_family-1545
Trait 09	chr1__182889054	Motif:Unknown%rnd-6_family-3691
Trait 09	chr1__182889054	Motif:Unknown%rnd-6_family-5952
Trait 09	chr1__182889054	Motif:Unknown%rnd-6_family-5953
Trait 09	chr1__182889054	Motif:Unknown%rnd-6_family-8748
Trait 09	chr1__184535693	Motif:DNA/hAT-Ac%rnd-3_family-193
Trait 09	chr1__184535693	Motif:DNA/hAT-Ac%rnd-3_family-549
Trait 09	chr1__184535693	Motif:DNA/hAT-Ac%rnd-4_family-16
Trait 09	chr1__184535693	Motif:DNA/hAT-Ac%rnd-5_family-3014
Trait 09	chr1__184535693	Motif:DNA/hAT-Tag1%LTR_chr2_dbseq-nr_1_[61544779,61550632]
Trait 09	chr1__184535693	Motif:DNA/hAT-Tag1%rnd-6_family-30
Trait 09	chr1__184535693	Motif:LINE/L1%rnd-1_family-13
Trait 09	chr1__184535693	Motif:LINE/L1%rnd-1_family-19
Trait 09	chr1__184535693	Motif:LINE/L1%rnd-1_family-7
Trait 09	chr1__184535693	Motif:LINE/L1%rnd-4_family-463
Trait 09	chr1__184535693	Motif:LINE/L1%rnd-6_family-654
Trait 09	chr1__184535693	Motif:LINE/L1%rnd-6_family-83
Trait 09	chr1__184535693	Motif:LINE/RTE-BovB%rnd-1_family-207
Trait 09	chr1__184535693	Motif:LINE/RTE-BovB%rnd-1_family-379
Trait 09	chr1__184535693	Motif:LINE/RTE-BovB%rnd-3_family-240
Trait 09	chr1__184535693	Motif:Low_complexity%A-rich
Trait 09	chr1__184535693	Motif:Low_complexity%GA-rich
Trait 09	chr1__184535693	Motif:LTR/Copia%LTR_chr1_dbseq-nr_0_[1914996,1924586]
Trait 09	chr1__184535693	Motif:LTR/Copia%LTR_chr2_dbseq-nr_1_[72206331,72212005]
Trait 09	chr1__184535693	Motif:LTR/Copia%LTR_chr2_dbseq-nr_1_[81063438,81072712]
Trait 09	chr1__184535693	Motif:LTR/Copia%LTR_chr3_dbseq-nr_3_[14663973,14667887]
Trait 09	chr1__184535693	Motif:LTR/Copia%LTR_chr3_dbseq-nr_3_[36024525,36034082]
Trait 09	chr1__184535693	Motif:LTR/Copia%LTR_chr6_dbseq-nr_7_[43245904,43255373]
Trait 09	chr1__184535693	Motif:LTR/Copia%rnd-5_family-668
Trait 09	chr1__184535693	Motif:LTR/Gypsy%LTR_chr1_dbseq-nr_0_[195163144,195169047]
Trait 09	chr1__184535693	Motif:LTR/Gypsy%rnd-1_family-120
Trait 09	chr1__184535693	Motif:LTR/Gypsy%rnd-1_family-193
Trait 09	chr1__184535693	Motif:LTR/Gypsy%rnd-1_family-23
Trait 09	chr1__184535693	Motif:LTR/Gypsy%rnd-1_family-263
Trait 09	chr1__184535693	Motif:LTR/Gypsy%rnd-3_family-274
Trait 09	chr1__184535693	Motif:LTR/Gypsy%rnd-4_family-647
Trait 09	chr1__184535693	Motif:LTR/Gypsy%rnd-5_family-11699
Trait 09	chr1__184535693	Motif:LTR/Gypsy%rnd-5_family-310
Trait 09	chr1__184535693	Motif:LTR/Other%LTR_chr3_dbseq-nr_3_[99180560,99188638]
Trait 09	chr1__184535693	Motif:MITE%mite_nnu_1_102965
Trait 09	chr1__184535693	Motif:MITE%mite_nnu_1_11785
Trait 09	chr1__184535693	Motif:MITE%mite_nnu_1_142544
Trait 09	chr1__184535693	Motif:MITE%mite_nnu_1_77113
Trait 09	chr1__184535693	Motif:MITE%mite_nnu_1_82832
Trait 09	chr1__184535693	Motif:MITE%mite_nnu_2_120751
Trait 09	chr1__184535693	Motif:MITE%mite_nnu_2_98130
Trait 09	chr1__184535693	Motif:MITE%mite_nnu_3_110150
Trait 09	chr1__184535693	Motif:MITE%mite_nnu_3_117430
Trait 09	chr1__184535693	Motif:MITE%mite_nnu_3_33217
Trait 09	chr1__184535693	Motif:MITE%mite_nnu_3_71074
Trait 09	chr1__184535693	Motif:MITE%mite_nnu_5_146786
Trait 09	chr1__184535693	Motif:MITE%mite_nnu_6_68670
Trait 09	chr1__184535693	Motif:MITE%mite_nnu_7_127669
Trait 09	chr1__184535693	Motif:MITE%mite_nnu_7_129323
Trait 09	chr1__184535693	Motif:MITE%mite_nnu_7_136043
Trait 09	chr1__184535693	Motif:MITE%mite_nnu_7_99141
Trait 09	chr1__184535693	Motif:MITE%mite_nnu_8_13303
Trait 09	chr1__184535693	Motif:Simple_repeat%(AATA)n
Trait 09	chr1__184535693	Motif:Simple_repeat%(AAT)n
Trait 09	chr1__184535693	Motif:Simple_repeat%(AATTTA)n
Trait 09	chr1__184535693	Motif:Simple_repeat%(ATAT)n
Trait 09	chr1__184535693	Motif:Simple_repeat%(AT)n
Trait 09	chr1__184535693	Motif:Simple_repeat%rnd-6_family-4963
Trait 09	chr1__184535693	Motif:Simple_repeat%(TATAA)n
Trait 09	chr1__184535693	Motif:Simple_repeat%(T)n
Trait 09	chr1__184535693	Motif:Simple_repeat%(TTTTA)n
Trait 09	chr1__184535693	Motif:SINE/tRNA-RTE%rnd-1_family-248
Trait 09	chr1__184535693	Motif:SINE/tRNA-RTE%rnd-5_family-3100
Trait 09	chr1__184535693	Motif:Unknown%rnd-1_family-285
Trait 09	chr1__184535693	Motif:Unknown%rnd-1_family-44
Trait 09	chr1__184535693	Motif:Unknown%rnd-1_family-69
Trait 09	chr1__184535693	Motif:Unknown%rnd-1_family-743
Trait 09	chr1__184535693	Motif:Unknown%rnd-2_family-281
Trait 09	chr1__184535693	Motif:Unknown%rnd-4_family-1650
Trait 09	chr1__184535693	Motif:Unknown%rnd-4_family-2601
Trait 09	chr1__184535693	Motif:Unknown%rnd-4_family-350
Trait 09	chr1__184535693	Motif:Unknown%rnd-4_family-472
Trait 09	chr1__184535693	Motif:Unknown%rnd-4_family-626
Trait 09	chr1__184535693	Motif:Unknown%rnd-5_family-1488
Trait 09	chr1__184535693	Motif:Unknown%rnd-5_family-4583
Trait 09	chr1__184535693	Motif:Unknown%rnd-5_family-861
Trait 09	chr1__184535693	Motif:Unknown%rnd-5_family-923
Trait 09	chr1__184535693	Motif:Unknown%rnd-6_family-1545
Trait 09	chr1__184972866	Motif:DNA/hAT-Ac%LTR_chr3_dbseq-nr_3_[23037794,23041132]
Trait 09	chr1__184972866	Motif:DNA/hAT-Tag1%rnd-5_family-9
Trait 09	chr1__184972866	Motif:DNA/hAT-Tag1%rnd-6_family-30
Trait 09	chr1__184972866	Motif:LINE/L1%LTR_chr1_dbseq-nr_0_[182861719,182866635]
Trait 09	chr1__184972866	Motif:LINE/L1%rnd-1_family-176
Trait 09	chr1__184972866	Motif:LINE/L1%rnd-1_family-4
Trait 09	chr1__184972866	Motif:LINE/L1%rnd-1_family-71
Trait 09	chr1__184972866	Motif:LINE/L1%rnd-3_family-267
Trait 09	chr1__184972866	Motif:LINE/L1%rnd-4_family-151
Trait 09	chr1__184972866	Motif:LINE/L1%rnd-4_family-1769
Trait 09	chr1__184972866	Motif:Low_complexity%A-rich
Trait 09	chr1__184972866	Motif:Low_complexity%GA-rich
Trait 09	chr1__184972866	Motif:LTR/Copia%LTR_chr1_dbseq-nr_0_[141849070,141858664]
Trait 09	chr1__184972866	Motif:LTR/Copia%LTR_chr1_dbseq-nr_0_[35058636,35064218]
Trait 09	chr1__184972866	Motif:LTR/Copia%LTR_chr1_dbseq-nr_0_[38303612,38308693]
Trait 09	chr1__184972866	Motif:LTR/Copia%LTR_chr2_dbseq-nr_1_[56570915,56576421]
Trait 09	chr1__184972866	Motif:LTR/Copia%LTR_chr3_dbseq-nr_3_[36024525,36034082]
Trait 09	chr1__184972866	Motif:LTR/Copia%LTR_chr3_dbseq-nr_3_[52149114,52155113]
Trait 09	chr1__184972866	Motif:LTR/Copia%LTR_chr5_dbseq-nr_4_[31906838,31911182]
Trait 09	chr1__184972866	Motif:LTR/Copia%LTR_chr5_dbseq-nr_4_[55851651,55861241]
Trait 09	chr1__184972866	Motif:LTR/Copia%rnd-5_family-2868
Trait 09	chr1__184972866	Motif:LTR/Gypsy%LTR_chr5_dbseq-nr_4_[48609797,48615213]
Trait 09	chr1__184972866	Motif:LTR/Gypsy%rnd-4_family-1484
Trait 09	chr1__184972866	Motif:LTR/Gypsy%rnd-5_family-2620
Trait 09	chr1__184972866	Motif:MITE%mite_nnu_1_119719
Trait 09	chr1__184972866	Motif:MITE%mite_nnu_1_142544
Trait 09	chr1__184972866	Motif:MITE%mite_nnu_1_21175
Trait 09	chr1__184972866	Motif:MITE%mite_nnu_1_40624
Trait 09	chr1__184972866	Motif:MITE%mite_nnu_1_62612
Trait 09	chr1__184972866	Motif:MITE%mite_nnu_2_111775
Trait 09	chr1__184972866	Motif:MITE%mite_nnu_2_145311
Trait 09	chr1__184972866	Motif:MITE%mite_nnu_2_48442
Trait 09	chr1__184972866	Motif:MITE%mite_nnu_2_75180
Trait 09	chr1__184972866	Motif:MITE%mite_nnu_3_136592
Trait 09	chr1__184972866	Motif:MITE%mite_nnu_3_27577
Trait 09	chr1__184972866	Motif:MITE%mite_nnu_3_71074
Trait 09	chr1__184972866	Motif:MITE%mite_nnu_4_113989
Trait 09	chr1__184972866	Motif:MITE%mite_nnu_5_107973
Trait 09	chr1__184972866	Motif:MITE%mite_nnu_5_33010
Trait 09	chr1__184972866	Motif:MITE%mite_nnu_5_68443
Trait 09	chr1__184972866	Motif:MITE%mite_nnu_6_150589
Trait 09	chr1__184972866	Motif:MITE%mite_nnu_6_27276
Trait 09	chr1__184972866	Motif:MITE%mite_nnu_6_68670
Trait 09	chr1__184972866	Motif:MITE%mite_nnu_6_7842
Trait 09	chr1__184972866	Motif:MITE%mite_nnu_6_91091
Trait 09	chr1__184972866	Motif:RC/Helitron%rnd-5_family-1913
Trait 09	chr1__184972866	Motif:Simple_repeat%(A)n
Trait 09	chr1__184972866	Motif:Simple_repeat%(ATAA)n
Trait 09	chr1__184972866	Motif:Simple_repeat%(ATAT)n
Trait 09	chr1__184972866	Motif:Simple_repeat%(AT)n
Trait 09	chr1__184972866	Motif:Simple_repeat%(CTTCTC)n
Trait 09	chr1__184972866	Motif:Simple_repeat%(G)n
Trait 09	chr1__184972866	Motif:Simple_repeat%(TAAT)n
Trait 09	chr1__184972866	Motif:Simple_repeat%(TA)n
Trait 09	chr1__184972866	Motif:Simple_repeat%(TATT)n
Trait 09	chr1__184972866	Motif:Simple_repeat%(TCT)n
Trait 09	chr1__184972866	Motif:Simple_repeat%(TGCTGT)n
Trait 09	chr1__184972866	Motif:Simple_repeat%(T)n
Trait 09	chr1__184972866	Motif:Simple_repeat%(TTAA)n
Trait 09	chr1__184972866	Motif:SINE/tRNA-RTE%rnd-5_family-3100
Trait 09	chr1__184972866	Motif:Unknown%rnd-1_family-303
Trait 09	chr1__184972866	Motif:Unknown%rnd-1_family-39
Trait 09	chr1__184972866	Motif:Unknown%rnd-1_family-44
Trait 09	chr1__184972866	Motif:Unknown%rnd-1_family-45
Trait 09	chr1__184972866	Motif:Unknown%rnd-2_family-66
Trait 09	chr1__184972866	Motif:Unknown%rnd-4_family-1459
Trait 09	chr1__184972866	Motif:Unknown%rnd-4_family-581
Trait 09	chr1__184972866	Motif:Unknown%rnd-4_family-75
Trait 09	chr1__184972866	Motif:Unknown%rnd-5_family-1746
Trait 09	chr1__184972866	Motif:Unknown%rnd-5_family-2747
Trait 09	chr1__184972866	Motif:Unknown%rnd-5_family-2980
Trait 09	chr1__184972866	Motif:Unknown%rnd-6_family-5350
Trait 09	chr1__184972866	Motif:Unknown%rnd-6_family-887
Trait 09	chr1__184977603	Motif:DNA/hAT-Ac%LTR_chr3_dbseq-nr_3_[23037794,23041132]
Trait 09	chr1__184977603	Motif:DNA/hAT-Ac%rnd-1_family-429
Trait 09	chr1__184977603	Motif:DNA/hAT-Ac%rnd-3_family-281
Trait 09	chr1__184977603	Motif:DNA/hAT-Ac%rnd-5_family-16
Trait 09	chr1__184977603	Motif:DNA/hAT-Tag1%rnd-5_family-9
Trait 09	chr1__184977603	Motif:DNA/hAT-Tag1%rnd-6_family-30
Trait 09	chr1__184977603	Motif:DNA/PIF-Harbinger%rnd-5_family-2429
Trait 09	chr1__184977603	Motif:DNA/TcMar-Fot1%rnd-5_family-3741
Trait 09	chr1__184977603	Motif:LINE/L1%LTR_chr1_dbseq-nr_0_[182861719,182866635]
Trait 09	chr1__184977603	Motif:LINE/L1%rnd-1_family-176
Trait 09	chr1__184977603	Motif:LINE/L1%rnd-1_family-4
Trait 09	chr1__184977603	Motif:LINE/L1%rnd-1_family-71
Trait 09	chr1__184977603	Motif:LINE/L1%rnd-4_family-151
Trait 09	chr1__184977603	Motif:LINE/L1%rnd-4_family-1769
Trait 09	chr1__184977603	Motif:Low_complexity%A-rich
Trait 09	chr1__184977603	Motif:Low_complexity%GA-rich
Trait 09	chr1__184977603	Motif:LTR/Copia%LTR_chr1_dbseq-nr_0_[141849070,141858664]
Trait 09	chr1__184977603	Motif:LTR/Copia%LTR_chr1_dbseq-nr_0_[38303612,38308693]
Trait 09	chr1__184977603	Motif:LTR/Copia%LTR_chr2_dbseq-nr_1_[56570915,56576421]
Trait 09	chr1__184977603	Motif:LTR/Copia%LTR_chr3_dbseq-nr_3_[36024525,36034082]
Trait 09	chr1__184977603	Motif:LTR/Copia%LTR_chr3_dbseq-nr_3_[52149114,52155113]
Trait 09	chr1__184977603	Motif:LTR/Copia%LTR_chr3_dbseq-nr_3_[83765531,83775120]
Trait 09	chr1__184977603	Motif:LTR/Copia%LTR_chr5_dbseq-nr_4_[31906838,31911182]
Trait 09	chr1__184977603	Motif:LTR/Copia%LTR_chr5_dbseq-nr_4_[55851651,55861241]
Trait 09	chr1__184977603	Motif:LTR/Copia%LTR_chr6_dbseq-nr_7_[43245904,43255373]
Trait 09	chr1__184977603	Motif:LTR/Copia%rnd-5_family-2868
Trait 09	chr1__184977603	Motif:LTR/Gypsy%LTR_chr3_dbseq-nr_3_[111654991,111658191]
Trait 09	chr1__184977603	Motif:LTR/Gypsy%LTR_chr5_dbseq-nr_4_[48609797,48615213]
Trait 09	chr1__184977603	Motif:LTR/Gypsy%rnd-4_family-1484
Trait 09	chr1__184977603	Motif:LTR/Gypsy%rnd-4_family-426
Trait 09	chr1__184977603	Motif:LTR/Gypsy%rnd-5_family-2620
Trait 09	chr1__184977603	Motif:LTR/Gypsy%rnd-5_family-3838
Trait 09	chr1__184977603	Motif:LTR/Gypsy%rnd-5_family-4936
Trait 09	chr1__184977603	Motif:MITE%mite_nnu_1_119719
Trait 09	chr1__184977603	Motif:MITE%mite_nnu_1_142544
Trait 09	chr1__184977603	Motif:MITE%mite_nnu_1_146042
Trait 09	chr1__184977603	Motif:MITE%mite_nnu_1_21175
Trait 09	chr1__184977603	Motif:MITE%mite_nnu_1_28214
Trait 09	chr1__184977603	Motif:MITE%mite_nnu_1_37988
Trait 09	chr1__184977603	Motif:MITE%mite_nnu_1_40624
Trait 09	chr1__184977603	Motif:MITE%mite_nnu_1_62612
Trait 09	chr1__184977603	Motif:MITE%mite_nnu_1_98427
Trait 09	chr1__184977603	Motif:MITE%mite_nnu_2_111775
Trait 09	chr1__184977603	Motif:MITE%mite_nnu_2_145311
Trait 09	chr1__184977603	Motif:MITE%mite_nnu_2_48442
Trait 09	chr1__184977603	Motif:MITE%mite_nnu_2_75180
Trait 09	chr1__184977603	Motif:MITE%mite_nnu_3_115167
Trait 09	chr1__184977603	Motif:MITE%mite_nnu_3_136592
Trait 09	chr1__184977603	Motif:MITE%mite_nnu_3_27577
Trait 09	chr1__184977603	Motif:MITE%mite_nnu_3_62599
Trait 09	chr1__184977603	Motif:MITE%mite_nnu_3_71074
Trait 09	chr1__184977603	Motif:MITE%mite_nnu_4_113989
Trait 09	chr1__184977603	Motif:MITE%mite_nnu_5_107973
Trait 09	chr1__184977603	Motif:MITE%mite_nnu_5_33010
Trait 09	chr1__184977603	Motif:MITE%mite_nnu_5_68443
Trait 09	chr1__184977603	Motif:MITE%mite_nnu_5_77785
Trait 09	chr1__184977603	Motif:MITE%mite_nnu_6_150589
Trait 09	chr1__184977603	Motif:MITE%mite_nnu_6_27276
Trait 09	chr1__184977603	Motif:MITE%mite_nnu_6_34641
Trait 09	chr1__184977603	Motif:MITE%mite_nnu_6_68670
Trait 09	chr1__184977603	Motif:MITE%mite_nnu_6_72691
Trait 09	chr1__184977603	Motif:MITE%mite_nnu_6_7842
Trait 09	chr1__184977603	Motif:MITE%mite_nnu_6_91091
Trait 09	chr1__184977603	Motif:MITE%mite_nnu_7_130528
Trait 09	chr1__184977603	Motif:MITE%mite_nnu_7_136043
Trait 09	chr1__184977603	Motif:MITE%mite_nnu_7_30468
Trait 09	chr1__184977603	Motif:MITE%mite_nnu_8_39632
Trait 09	chr1__184977603	Motif:MITE%mite_nnu_8_81004
Trait 09	chr1__184977603	Motif:RC/Helitron%rnd-5_family-1913
Trait 09	chr1__184977603	Motif:Simple_repeat%(A)n
Trait 09	chr1__184977603	Motif:Simple_repeat%(ATAA)n
Trait 09	chr1__184977603	Motif:Simple_repeat%(ATAT)n
Trait 09	chr1__184977603	Motif:Simple_repeat%(AT)n
Trait 09	chr1__184977603	Motif:Simple_repeat%(CTTCTC)n
Trait 09	chr1__184977603	Motif:Simple_repeat%(CTTTTTC)n
Trait 09	chr1__184977603	Motif:Simple_repeat%(G)n
Trait 09	chr1__184977603	Motif:Simple_repeat%rnd-5_family-4252
Trait 09	chr1__184977603	Motif:Simple_repeat%(TAAT)n
Trait 09	chr1__184977603	Motif:Simple_repeat%(TA)n
Trait 09	chr1__184977603	Motif:Simple_repeat%(TATT)n
Trait 09	chr1__184977603	Motif:Simple_repeat%(TCTC)n
Trait 09	chr1__184977603	Motif:Simple_repeat%(TCT)n
Trait 09	chr1__184977603	Motif:Simple_repeat%(TGCTGT)n
Trait 09	chr1__184977603	Motif:Simple_repeat%(T)n
Trait 09	chr1__184977603	Motif:Simple_repeat%(TTAA)n
Trait 09	chr1__184977603	Motif:Unknown%rnd-1_family-169
Trait 09	chr1__184977603	Motif:Unknown%rnd-1_family-303
Trait 09	chr1__184977603	Motif:Unknown%rnd-1_family-39
Trait 09	chr1__184977603	Motif:Unknown%rnd-1_family-434
Trait 09	chr1__184977603	Motif:Unknown%rnd-1_family-44
Trait 09	chr1__184977603	Motif:Unknown%rnd-1_family-45
Trait 09	chr1__184977603	Motif:Unknown%rnd-1_family-552
Trait 09	chr1__184977603	Motif:Unknown%rnd-1_family-60
Trait 09	chr1__184977603	Motif:Unknown%rnd-1_family-65
Trait 09	chr1__184977603	Motif:Unknown%rnd-1_family-817
Trait 09	chr1__184977603	Motif:Unknown%rnd-2_family-66
Trait 09	chr1__184977603	Motif:Unknown%rnd-3_family-133
Trait 09	chr1__184977603	Motif:Unknown%rnd-4_family-1459
Trait 09	chr1__184977603	Motif:Unknown%rnd-4_family-1549
Trait 09	chr1__184977603	Motif:Unknown%rnd-4_family-1650
Trait 09	chr1__184977603	Motif:Unknown%rnd-4_family-581
Trait 09	chr1__184977603	Motif:Unknown%rnd-4_family-626
Trait 09	chr1__184977603	Motif:Unknown%rnd-4_family-75
Trait 09	chr1__184977603	Motif:Unknown%rnd-5_family-1282
Trait 09	chr1__184977603	Motif:Unknown%rnd-5_family-1746
Trait 09	chr1__184977603	Motif:Unknown%rnd-5_family-2747
Trait 09	chr1__184977603	Motif:Unknown%rnd-5_family-2980
Trait 09	chr1__184977603	Motif:Unknown%rnd-6_family-4212
Trait 09	chr1__184977603	Motif:Unknown%rnd-6_family-5350
Trait 09	chr1__184977603	Motif:Unknown%rnd-6_family-887
Trait 09	chr1__185948523	Motif:DNA/hAT-Ac%rnd-3_family-549
Trait 09	chr1__185948523	Motif:DNA/hAT-Ac%rnd-4_family-225
Trait 09	chr1__185948523	Motif:DNA/hAT-Ac%rnd-4_family-554
Trait 09	chr1__185948523	Motif:DNA/hAT-Tag1%LTR_chr2_dbseq-nr_1_[61544779,61550632]
Trait 09	chr1__185948523	Motif:DNA/hAT-Tag1%rnd-5_family-9
Trait 09	chr1__185948523	Motif:DNA/TcMar-Fot1%rnd-5_family-3741
Trait 09	chr1__185948523	Motif:LINE/L1%rnd-1_family-1
Trait 09	chr1__185948523	Motif:LINE/L1%rnd-1_family-12
Trait 09	chr1__185948523	Motif:LINE/L1%rnd-1_family-16
Trait 09	chr1__185948523	Motif:LINE/L1%rnd-1_family-30
Trait 09	chr1__185948523	Motif:LINE/L1%rnd-1_family-4
Trait 09	chr1__185948523	Motif:LINE/L1%rnd-1_family-587
Trait 09	chr1__185948523	Motif:LINE/L1%rnd-1_family-59
Trait 09	chr1__185948523	Motif:LINE/L1%rnd-1_family-96
Trait 09	chr1__185948523	Motif:LINE/L1%rnd-4_family-463
Trait 09	chr1__185948523	Motif:LINE/L1%rnd-5_family-176
Trait 09	chr1__185948523	Motif:LINE/L1%rnd-5_family-3499
Trait 09	chr1__185948523	Motif:LINE/L1%rnd-5_family-829
Trait 09	chr1__185948523	Motif:LINE/L1%rnd-6_family-300
Trait 09	chr1__185948523	Motif:LINE/L1%rnd-6_family-5213
Trait 09	chr1__185948523	Motif:LINE/L1%rnd-6_family-83
Trait 09	chr1__185948523	Motif:LINE/RTE-BovB%rnd-3_family-240
Trait 09	chr1__185948523	Motif:LINE/RTE-BovB%rnd-6_family-900
Trait 09	chr1__185948523	Motif:Low_complexity%A-rich
Trait 09	chr1__185948523	Motif:Low_complexity%GA-rich
Trait 09	chr1__185948523	Motif:LTR/Copia%LTR_chr1_dbseq-nr_0_[10108748,10114344]
Trait 09	chr1__185948523	Motif:LTR/Copia%LTR_chr1_dbseq-nr_0_[20972708,20978256]
Trait 09	chr1__185948523	Motif:LTR/Copia%LTR_chr2_dbseq-nr_1_[109533638,109539268]
Trait 09	chr1__185948523	Motif:LTR/Copia%LTR_chr2_dbseq-nr_1_[31045553,31051387]
Trait 09	chr1__185948523	Motif:LTR/Copia%LTR_chr2_dbseq-nr_1_[56688910,56694564]
Trait 09	chr1__185948523	Motif:LTR/Copia%LTR_chr3_dbseq-nr_3_[36024525,36034082]
Trait 09	chr1__185948523	Motif:LTR/Copia%LTR_chr4_dbseq-nr_2_[73565943,73571479]
Trait 09	chr1__185948523	Motif:LTR/Copia%LTR_chr5_dbseq-nr_4_[31906838,31911182]
Trait 09	chr1__185948523	Motif:LTR/Copia%LTR_chr6_dbseq-nr_7_[43245904,43255373]
Trait 09	chr1__185948523	Motif:LTR/Copia%rnd-1_family-331
Trait 09	chr1__185948523	Motif:LTR/Copia%rnd-1_family-907
Trait 09	chr1__185948523	Motif:LTR/Copia%rnd-5_family-1034
Trait 09	chr1__185948523	Motif:LTR/Copia%rnd-5_family-1035
Trait 09	chr1__185948523	Motif:LTR/Gypsy%LTR_chr5_dbseq-nr_4_[24796193,24801349]
Trait 09	chr1__185948523	Motif:LTR/Gypsy%rnd-5_family-4936
Trait 09	chr1__185948523	Motif:LTR/Gypsy%rnd-6_family-430
Trait 09	chr1__185948523	Motif:MITE%mite_nnu_1_102965
Trait 09	chr1__185948523	Motif:MITE%mite_nnu_1_66700
Trait 09	chr1__185948523	Motif:MITE%mite_nnu_1_73930
Trait 09	chr1__185948523	Motif:MITE%mite_nnu_2_144155
Trait 09	chr1__185948523	Motif:MITE%mite_nnu_2_2133
Trait 09	chr1__185948523	Motif:MITE%mite_nnu_2_48442
Trait 09	chr1__185948523	Motif:MITE%mite_nnu_2_50285
Trait 09	chr1__185948523	Motif:MITE%mite_nnu_3_114507
Trait 09	chr1__185948523	Motif:MITE%mite_nnu_3_117430
Trait 09	chr1__185948523	Motif:MITE%mite_nnu_3_129991
Trait 09	chr1__185948523	Motif:MITE%mite_nnu_3_135955
Trait 09	chr1__185948523	Motif:MITE%mite_nnu_3_68486
Trait 09	chr1__185948523	Motif:MITE%mite_nnu_3_71074
Trait 09	chr1__185948523	Motif:MITE%mite_nnu_3_80966
Trait 09	chr1__185948523	Motif:MITE%mite_nnu_4_13839
Trait 09	chr1__185948523	Motif:MITE%mite_nnu_5_122861
Trait 09	chr1__185948523	Motif:MITE%mite_nnu_5_56850
Trait 09	chr1__185948523	Motif:MITE%mite_nnu_6_7842
Trait 09	chr1__185948523	Motif:MITE%mite_nnu_7_137527
Trait 09	chr1__185948523	Motif:MITE%mite_nnu_7_63042
Trait 09	chr1__185948523	Motif:MITE%mite_nnu_8_24446
Trait 09	chr1__185948523	Motif:MITE%mite_nnu_8_32615
Trait 09	chr1__185948523	Motif:MITE%mite_nnu_8_81004
Trait 09	chr1__185948523	Motif:Simple_repeat%(AAAG)n
Trait 09	chr1__185948523	Motif:Simple_repeat%(AACCCT)n
Trait 09	chr1__185948523	Motif:Simple_repeat%(AATA)n
Trait 09	chr1__185948523	Motif:Simple_repeat%(AC)n
Trait 09	chr1__185948523	Motif:Simple_repeat%(AG)n
Trait 09	chr1__185948523	Motif:Simple_repeat%(A)n
Trait 09	chr1__185948523	Motif:Simple_repeat%(ATAC)n
Trait 09	chr1__185948523	Motif:Simple_repeat%(CCCAA)n
Trait 09	chr1__185948523	Motif:Simple_repeat%(GA)n
Trait 09	chr1__185948523	Motif:Simple_repeat%rnd-4_family-789
Trait 09	chr1__185948523	Motif:Simple_repeat%(TA)n
Trait 09	chr1__185948523	Motif:Simple_repeat%(TAT)n
Trait 09	chr1__185948523	Motif:Simple_repeat%(TG)n
Trait 09	chr1__185948523	Motif:Simple_repeat%(TTC)n
Trait 09	chr1__185948523	Motif:SINE/tRNA-RTE%rnd-5_family-3100
Trait 09	chr1__185948523	Motif:Unknown%rnd-1_family-31
Trait 09	chr1__185948523	Motif:Unknown%rnd-1_family-365
Trait 09	chr1__185948523	Motif:Unknown%rnd-1_family-400
Trait 09	chr1__185948523	Motif:Unknown%rnd-1_family-439
Trait 09	chr1__185948523	Motif:Unknown%rnd-1_family-45
Trait 09	chr1__185948523	Motif:Unknown%rnd-1_family-590
Trait 09	chr1__185948523	Motif:Unknown%rnd-1_family-594
Trait 09	chr1__185948523	Motif:Unknown%rnd-1_family-65
Trait 09	chr1__185948523	Motif:Unknown%rnd-1_family-661
Trait 09	chr1__185948523	Motif:Unknown%rnd-1_family-69
Trait 09	chr1__185948523	Motif:Unknown%rnd-1_family-697
Trait 09	chr1__185948523	Motif:Unknown%rnd-1_family-78
Trait 09	chr1__185948523	Motif:Unknown%rnd-1_family-79
Trait 09	chr1__185948523	Motif:Unknown%rnd-4_family-375
Trait 09	chr1__185948523	Motif:Unknown%rnd-5_family-1611
Trait 09	chr1__185948523	Motif:Unknown%rnd-5_family-2259
Trait 09	chr1__185948523	Motif:Unknown%rnd-5_family-226
Trait 09	chr1__185948523	Motif:Unknown%rnd-5_family-5602
Trait 09	chr1__185948523	Motif:Unknown%rnd-6_family-1545
Trait 09	chr1__185948523	Motif:Unknown%rnd-6_family-2491
Trait 09	chr1__185948523	Motif:Unknown%rnd-6_family-2899
Trait 09	chr1__185948523	Motif:Unknown%rnd-6_family-492
Trait 09	chr1__185948523	Motif:Unknown%rnd-6_family-808
Trait 09	chr1__186347988	Motif:DNA/CMC-EnSpm%rnd-5_family-1558
Trait 09	chr1__186347988	Motif:DNA/hAT-Tag1%rnd-1_family-238
Trait 09	chr1__186347988	Motif:LINE/L1%rnd-1_family-41
Trait 09	chr1__186347988	Motif:LINE/L1%rnd-1_family-62
Trait 09	chr1__186347988	Motif:LINE/L1%rnd-3_family-266
Trait 09	chr1__186347988	Motif:LINE/L1%rnd-6_family-654
Trait 09	chr1__186347988	Motif:LINE/L1%rnd-6_family-83
Trait 09	chr1__186347988	Motif:LINE/RTE-BovB%rnd-5_family-292
Trait 09	chr1__186347988	Motif:LINE/RTE-BovB%rnd-5_family-424
Trait 09	chr1__186347988	Motif:Low_complexity%A-rich
Trait 09	chr1__186347988	Motif:Low_complexity%GA-rich
Trait 09	chr1__186347988	Motif:LTR/Copia%LTR_chr1_dbseq-nr_0_[191046286,191051113]
Trait 09	chr1__186347988	Motif:LTR/Copia%LTR_chr1_dbseq-nr_0_[1914996,1924586]
Trait 09	chr1__186347988	Motif:LTR/Copia%LTR_chr2_dbseq-nr_1_[72206331,72212005]
Trait 09	chr1__186347988	Motif:LTR/Copia%LTR_chr3_dbseq-nr_3_[14663973,14667887]
Trait 09	chr1__186347988	Motif:LTR/Copia%LTR_chr3_dbseq-nr_3_[36024525,36034082]
Trait 09	chr1__186347988	Motif:LTR/Copia%LTR_chr6_dbseq-nr_7_[43245904,43255373]
Trait 09	chr1__186347988	Motif:LTR/Copia%LTR_chr6_dbseq-nr_7_[9937729,9947317]
Trait 09	chr1__186347988	Motif:LTR/Copia%rnd-5_family-10309
Trait 09	chr1__186347988	Motif:LTR/Copia%rnd-6_family-2785
Trait 09	chr1__186347988	Motif:LTR/Gypsy%LTR_chr2_dbseq-nr_1_[106515118,106518627]
Trait 09	chr1__186347988	Motif:LTR/Gypsy%LTR_chr3_dbseq-nr_3_[111654991,111658191]
Trait 09	chr1__186347988	Motif:LTR/Gypsy%LTR_chr8_dbseq-nr_6_[31593816,31600473]
Trait 09	chr1__186347988	Motif:LTR/Gypsy%rnd-1_family-284
Trait 09	chr1__186347988	Motif:LTR/Gypsy%rnd-1_family-325
Trait 09	chr1__186347988	Motif:LTR/Gypsy%rnd-1_family-441
Trait 09	chr1__186347988	Motif:LTR/Gypsy%rnd-1_family-538
Trait 09	chr1__186347988	Motif:LTR/Gypsy%rnd-1_family-605
Trait 09	chr1__186347988	Motif:LTR/Gypsy%rnd-4_family-426
Trait 09	chr1__186347988	Motif:LTR/Gypsy%rnd-5_family-202
Trait 09	chr1__186347988	Motif:LTR/Gypsy%rnd-5_family-3838
Trait 09	chr1__186347988	Motif:LTR/Gypsy%rnd-6_family-1057
Trait 09	chr1__186347988	Motif:LTR/Gypsy%rnd-6_family-2939
Trait 09	chr1__186347988	Motif:MITE%mite_nnu_1_104150
Trait 09	chr1__186347988	Motif:MITE%mite_nnu_1_11785
Trait 09	chr1__186347988	Motif:MITE%mite_nnu_1_129923
Trait 09	chr1__186347988	Motif:MITE%mite_nnu_1_21175
Trait 09	chr1__186347988	Motif:MITE%mite_nnu_1_62612
Trait 09	chr1__186347988	Motif:MITE%mite_nnu_1_73930
Trait 09	chr1__186347988	Motif:MITE%mite_nnu_1_77113
Trait 09	chr1__186347988	Motif:MITE%mite_nnu_2_35846
Trait 09	chr1__186347988	Motif:MITE%mite_nnu_2_72964
Trait 09	chr1__186347988	Motif:MITE%mite_nnu_3_33217
Trait 09	chr1__186347988	Motif:MITE%mite_nnu_3_70294
Trait 09	chr1__186347988	Motif:MITE%mite_nnu_4_156532
Trait 09	chr1__186347988	Motif:MITE%mite_nnu_4_22172
Trait 09	chr1__186347988	Motif:MITE%mite_nnu_4_43476
Trait 09	chr1__186347988	Motif:MITE%mite_nnu_5_107973
Trait 09	chr1__186347988	Motif:MITE%mite_nnu_5_142040
Trait 09	chr1__186347988	Motif:MITE%mite_nnu_5_41901
Trait 09	chr1__186347988	Motif:MITE%mite_nnu_6_145627
Trait 09	chr1__186347988	Motif:MITE%mite_nnu_6_34205
Trait 09	chr1__186347988	Motif:MITE%mite_nnu_6_34641
Trait 09	chr1__186347988	Motif:MITE%mite_nnu_7_111043
Trait 09	chr1__186347988	Motif:MITE%mite_nnu_7_129323
Trait 09	chr1__186347988	Motif:MITE%mite_nnu_7_136043
Trait 09	chr1__186347988	Motif:MITE%mite_nnu_7_149874
Trait 09	chr1__186347988	Motif:MITE%mite_nnu_7_57459
Trait 09	chr1__186347988	Motif:MITE%mite_nnu_7_99141
Trait 09	chr1__186347988	Motif:MITE%mite_nnu_8_13303
Trait 09	chr1__186347988	Motif:MITE%mite_nnu_8_81004
Trait 09	chr1__186347988	Motif:MITE%mite_nnu_8_94599
Trait 09	chr1__186347988	Motif:Simple_repeat%(AAG)n
Trait 09	chr1__186347988	Motif:Simple_repeat%(AATGAA)n
Trait 09	chr1__186347988	Motif:Simple_repeat%(ACA)n
Trait 09	chr1__186347988	Motif:Simple_repeat%(AG)n
Trait 09	chr1__186347988	Motif:Simple_repeat%(A)n
Trait 09	chr1__186347988	Motif:Simple_repeat%(ATC)n
Trait 09	chr1__186347988	Motif:Simple_repeat%(ATG)n
Trait 09	chr1__186347988	Motif:Simple_repeat%(AT)n
Trait 09	chr1__186347988	Motif:Simple_repeat%(C)n
Trait 09	chr1__186347988	Motif:Simple_repeat%(CT)n
Trait 09	chr1__186347988	Motif:Simple_repeat%(CTT)n
Trait 09	chr1__186347988	Motif:Simple_repeat%(GAA)n
Trait 09	chr1__186347988	Motif:Simple_repeat%(GA)n
Trait 09	chr1__186347988	Motif:Simple_repeat%(TA)n
Trait 09	chr1__186347988	Motif:Simple_repeat%(TC)n
Trait 09	chr1__186347988	Motif:Simple_repeat%(TCTTC)n
Trait 09	chr1__186347988	Motif:Simple_repeat%(TTA)n
Trait 09	chr1__186347988	Motif:Simple_repeat%(TTTTA)n
Trait 09	chr1__186347988	Motif:Unknown%rnd-1_family-60
Trait 09	chr1__186347988	Motif:Unknown%rnd-1_family-69
Trait 09	chr1__186347988	Motif:Unknown%rnd-1_family-850
Trait 09	chr1__186347988	Motif:Unknown%rnd-1_family-855
Trait 09	chr1__186347988	Motif:Unknown%rnd-1_family-880
Trait 09	chr1__186347988	Motif:Unknown%rnd-3_family-253
Trait 09	chr1__186347988	Motif:Unknown%rnd-4_family-12
Trait 09	chr1__186347988	Motif:Unknown%rnd-4_family-1650
Trait 09	chr1__186347988	Motif:Unknown%rnd-4_family-276
Trait 09	chr1__186347988	Motif:Unknown%rnd-4_family-581
Trait 09	chr1__186347988	Motif:Unknown%rnd-4_family-626
Trait 09	chr1__186347988	Motif:Unknown%rnd-5_family-1814
Trait 09	chr1__186347988	Motif:Unknown%rnd-5_family-2259
Trait 09	chr1__186347988	Motif:Unknown%rnd-5_family-226
Trait 09	chr1__186347988	Motif:Unknown%rnd-5_family-3664
Trait 09	chr1__186347988	Motif:Unknown%rnd-5_family-4015
Trait 09	chr1__186347988	Motif:Unknown%rnd-5_family-6522
Trait 09	chr1__186347988	Motif:Unknown%rnd-6_family-1854
Trait 09	chr1__186347988	Motif:Unknown%rnd-6_family-3691
Trait 09	chr1__186602184	Motif:DNA/hAT-Ac%LTR_chr3_dbseq-nr_3_[23037794,23041132]
Trait 09	chr1__186602184	Motif:DNA/hAT-Ac%rnd-4_family-1369
Trait 09	chr1__186602184	Motif:DNA/hAT-Ac%rnd-4_family-554
Trait 09	chr1__186602184	Motif:DNA/hAT-Ac%rnd-4_family-827
Trait 09	chr1__186602184	Motif:DNA/MULE-MuDR%rnd-5_family-950
Trait 09	chr1__186602184	Motif:LTR/Copia%LTR_chr1_dbseq-nr_0_[141849070,141858664]
Trait 09	chr1__186602184	Motif:LTR/Copia%LTR_chr1_dbseq-nr_0_[1914996,1924586]
Trait 09	chr1__186602184	Motif:LTR/Copia%LTR_chr2_dbseq-nr_1_[81063438,81072712]
Trait 09	chr1__186602184	Motif:LTR/Copia%LTR_chr3_dbseq-nr_3_[36024525,36034082]
Trait 09	chr1__186602184	Motif:LTR/Copia%LTR_chr3_dbseq-nr_3_[83765531,83775120]
Trait 09	chr1__186602184	Motif:LTR/Copia%LTR_chr5_dbseq-nr_4_[27114427,27124017]
Trait 09	chr1__186602184	Motif:LTR/Copia%LTR_chr6_dbseq-nr_7_[43245904,43255373]
Trait 09	chr1__186602184	Motif:LTR/Copia%rnd-5_family-240
Trait 09	chr1__186602184	Motif:LTR/Gypsy%LTR_chr2_dbseq-nr_1_[106515118,106518627]
Trait 09	chr1__186602184	Motif:LTR/Gypsy%LTR_chr3_dbseq-nr_3_[111654991,111658191]
Trait 09	chr1__186602184	Motif:LTR/Gypsy%rnd-1_family-163
Trait 09	chr1__186602184	Motif:LTR/Gypsy%rnd-1_family-192
Trait 09	chr1__186602184	Motif:LTR/Gypsy%rnd-1_family-2
Trait 09	chr1__186602184	Motif:LTR/Gypsy%rnd-4_family-1484
Trait 09	chr1__186602184	Motif:LTR/Gypsy%rnd-5_family-102
Trait 09	chr1__186602184	Motif:LTR/Gypsy%rnd-5_family-2662
Trait 09	chr1__186602184	Motif:LTR/Gypsy%rnd-6_family-601
Trait 09	chr1__186602184	Motif:MITE%mite_nnu_1_102965
Trait 09	chr1__186602184	Motif:MITE%mite_nnu_1_123551
Trait 09	chr1__186602184	Motif:MITE%mite_nnu_1_17180
Trait 09	chr1__186602184	Motif:MITE%mite_nnu_1_18299
Trait 09	chr1__186602184	Motif:MITE%mite_nnu_1_21175
Trait 09	chr1__186602184	Motif:MITE%mite_nnu_1_37988
Trait 09	chr1__186602184	Motif:MITE%mite_nnu_1_66700
Trait 09	chr1__186602184	Motif:MITE%mite_nnu_1_73930
Trait 09	chr1__186602184	Motif:MITE%mite_nnu_1_87333
Trait 09	chr1__186602184	Motif:MITE%mite_nnu_2_59207
Trait 09	chr1__186602184	Motif:MITE%mite_nnu_3_33217
Trait 09	chr1__186602184	Motif:MITE%mite_nnu_5_107973
Trait 09	chr1__186602184	Motif:MITE%mite_nnu_5_137113
Trait 09	chr1__186602184	Motif:MITE%mite_nnu_6_38776
Trait 09	chr1__186602184	Motif:MITE%mite_nnu_6_83643
Trait 09	chr1__186602184	Motif:MITE%mite_nnu_6_91091
Trait 09	chr1__186602184	Motif:MITE%mite_nnu_7_115776
Trait 09	chr1__186602184	Motif:MITE%mite_nnu_7_34156
Trait 09	chr1__186602184	Motif:MITE%mite_nnu_7_35864
Trait 09	chr1__186602184	Motif:MITE%mite_nnu_7_36384
Trait 09	chr1__186602184	Motif:MITE%mite_nnu_8_128541
Trait 09	chr1__186602184	Motif:Simple_repeat%(AG)n
Trait 09	chr1__186602184	Motif:Simple_repeat%(A)n
Trait 09	chr1__186602184	Motif:Simple_repeat%(AT)n
Trait 09	chr1__186602184	Motif:Simple_repeat%(ATT)n
Trait 09	chr1__186602184	Motif:Simple_repeat%(CTT)n
Trait 09	chr1__186602184	Motif:Simple_repeat%(TA)n
Trait 09	chr1__186602184	Motif:Simple_repeat%(T)n
Trait 09	chr1__186602184	Motif:Simple_repeat%(TTCTT)n
Trait 09	chr1__186602184	Motif:Simple_repeat%(TT)n
Trait 09	chr1__186602184	Motif:SINE/tRNA-RTE%rnd-1_family-248
Trait 09	chr1__186602184	Motif:Unknown%rnd-1_family-217
Trait 09	chr1__186602184	Motif:Unknown%rnd-1_family-260
Trait 09	chr1__186602184	Motif:Unknown%rnd-1_family-285
Trait 09	chr1__186602184	Motif:Unknown%rnd-1_family-434
Trait 09	chr1__186602184	Motif:Unknown%rnd-1_family-92
Trait 09	chr1__186602184	Motif:Unknown%rnd-4_family-1650
Trait 09	chr1__186602184	Motif:Unknown%rnd-4_family-2159
Trait 09	chr1__186602184	Motif:Unknown%rnd-4_family-361
Trait 09	chr1__186602184	Motif:Unknown%rnd-4_family-472
Trait 09	chr1__186602184	Motif:Unknown%rnd-4_family-626
Trait 09	chr1__186602184	Motif:Unknown%rnd-4_family-744
Trait 09	chr1__186602184	Motif:Unknown%rnd-4_family-939
Trait 09	chr1__186602184	Motif:Unknown%rnd-5_family-1282
Trait 09	chr1__186602184	Motif:Unknown%rnd-5_family-1810
Trait 09	chr1__186602184	Motif:Unknown%rnd-5_family-3664
Trait 09	chr1__186602184	Motif:Unknown%rnd-6_family-1545
Trait 09	chr1__186602184	Motif:Unknown%rnd-6_family-39
Trait 09	chr1__187794762	Motif:DNA/hAT-Ac%rnd-1_family-710
Trait 09	chr1__187794762	Motif:LINE/L1%rnd-1_family-354
Trait 09	chr1__187794762	Motif:LINE/L1%rnd-4_family-719
Trait 09	chr1__187794762	Motif:LINE/RTE-BovB%rnd-1_family-207
Trait 09	chr1__187794762	Motif:LINE/RTE-BovB%rnd-3_family-240
Trait 09	chr1__187794762	Motif:LINE/RTE-BovB%rnd-5_family-424
Trait 09	chr1__187794762	Motif:LINE/RTE-BovB%rnd-6_family-366
Trait 09	chr1__187794762	Motif:LINE/RTE-BovB%rnd-6_family-900
Trait 09	chr1__187794762	Motif:LTR/Copia%LTR_chr1_dbseq-nr_0_[1914996,1924586]
Trait 09	chr1__187794762	Motif:LTR/Copia%LTR_chr1_dbseq-nr_0_[19401543,19410434]
Trait 09	chr1__187794762	Motif:LTR/Copia%LTR_chr2_dbseq-nr_1_[56570915,56576421]
Trait 09	chr1__187794762	Motif:LTR/Copia%LTR_chr2_dbseq-nr_1_[81063438,81072712]
Trait 09	chr1__187794762	Motif:LTR/Copia%LTR_chr3_dbseq-nr_3_[83765531,83775120]
Trait 09	chr1__187794762	Motif:LTR/Copia%LTR_chr5_dbseq-nr_4_[27114427,27124017]
Trait 09	chr1__187794762	Motif:LTR/Copia%LTR_chr5_dbseq-nr_4_[31906838,31911182]
Trait 09	chr1__187794762	Motif:LTR/Copia%LTR_chr6_dbseq-nr_7_[43245904,43255373]
Trait 09	chr1__187794762	Motif:LTR/Copia%rnd-1_family-876
Trait 09	chr1__187794762	Motif:LTR/Copia%rnd-5_family-240
Trait 09	chr1__187794762	Motif:LTR/Gypsy%LTR_chr1_dbseq-nr_0_[195163144,195169047]
Trait 09	chr1__187794762	Motif:LTR/Gypsy%LTR_chr2_dbseq-nr_1_[106515118,106518627]
Trait 09	chr1__187794762	Motif:LTR/Gypsy%LTR_chr3_dbseq-nr_3_[82488032,82492968]
Trait 09	chr1__187794762	Motif:LTR/Gypsy%LTR_chr5_dbseq-nr_4_[24796193,24801349]
Trait 09	chr1__187794762	Motif:LTR/Gypsy%LTR_chr5_dbseq-nr_4_[7684615,7690118]
Trait 09	chr1__187794762	Motif:LTR/Gypsy%rnd-1_family-167
Trait 09	chr1__187794762	Motif:LTR/Gypsy%rnd-1_family-182
Trait 09	chr1__187794762	Motif:LTR/Gypsy%rnd-1_family-713
Trait 09	chr1__187794762	Motif:LTR/Gypsy%rnd-4_family-390
Trait 09	chr1__187794762	Motif:LTR/Gypsy%rnd-5_family-2620
Trait 09	chr1__187794762	Motif:LTR/Gypsy%rnd-5_family-816
Trait 09	chr1__187794762	Motif:MITE%mite_nnu_1_135358
Trait 09	chr1__187794762	Motif:MITE%mite_nnu_1_142544
Trait 09	chr1__187794762	Motif:MITE%mite_nnu_1_146042
Trait 09	chr1__187794762	Motif:MITE%mite_nnu_1_28214
Trait 09	chr1__187794762	Motif:MITE%mite_nnu_1_62612
Trait 09	chr1__187794762	Motif:MITE%mite_nnu_1_66700
Trait 09	chr1__187794762	Motif:MITE%mite_nnu_2_16060
Trait 09	chr1__187794762	Motif:MITE%mite_nnu_3_114507
Trait 09	chr1__187794762	Motif:MITE%mite_nnu_3_71074
Trait 09	chr1__187794762	Motif:MITE%mite_nnu_4_156532
Trait 09	chr1__187794762	Motif:MITE%mite_nnu_4_59147
Trait 09	chr1__187794762	Motif:MITE%mite_nnu_6_95037
Trait 09	chr1__187794762	Motif:MITE%mite_nnu_7_35864
Trait 09	chr1__187794762	Motif:MITE%mite_nnu_7_37531
Trait 09	chr1__187794762	Motif:Simple_repeat%(AAT)n
Trait 09	chr1__187794762	Motif:Simple_repeat%(A)n
Trait 09	chr1__187794762	Motif:Simple_repeat%(AT)n
Trait 09	chr1__187794762	Motif:Simple_repeat%(G)n
Trait 09	chr1__187794762	Motif:Simple_repeat%(TC)n
Trait 09	chr1__187794762	Motif:Simple_repeat%(T)n
Trait 09	chr1__187794762	Motif:Simple_repeat%(TT)n
Trait 09	chr1__187794762	Motif:Simple_repeat%(TTTC)n
Trait 09	chr1__187794762	Motif:Unknown%rnd-1_family-140
Trait 09	chr1__187794762	Motif:Unknown%rnd-1_family-194
Trait 09	chr1__187794762	Motif:Unknown%rnd-1_family-219
Trait 09	chr1__187794762	Motif:Unknown%rnd-1_family-239
Trait 09	chr1__187794762	Motif:Unknown%rnd-1_family-267
Trait 09	chr1__187794762	Motif:Unknown%rnd-1_family-712
Trait 09	chr1__187794762	Motif:Unknown%rnd-1_family-76
Trait 09	chr1__187794762	Motif:Unknown%rnd-1_family-84
Trait 09	chr1__187794762	Motif:Unknown%rnd-4_family-119
Trait 09	chr1__187794762	Motif:Unknown%rnd-4_family-1650
Trait 09	chr1__187794762	Motif:Unknown%rnd-4_family-400
Trait 09	chr1__187794762	Motif:Unknown%rnd-4_family-626
Trait 09	chr1__187794762	Motif:Unknown%rnd-6_family-2013
Trait 09	chr1__187794762	Motif:Unknown%rnd-6_family-471
Trait 09	chr1__187794762	Motif:Unknown%rnd-6_family-6336
Trait 09	chr1__187795028	Motif:DNA/hAT-Ac%rnd-1_family-710
Trait 09	chr1__187795028	Motif:LINE/L1%rnd-1_family-354
Trait 09	chr1__187795028	Motif:LINE/L1%rnd-4_family-719
Trait 09	chr1__187795028	Motif:LINE/RTE-BovB%rnd-1_family-207
Trait 09	chr1__187795028	Motif:LINE/RTE-BovB%rnd-3_family-240
Trait 09	chr1__187795028	Motif:LINE/RTE-BovB%rnd-5_family-424
Trait 09	chr1__187795028	Motif:LINE/RTE-BovB%rnd-6_family-366
Trait 09	chr1__187795028	Motif:LINE/RTE-BovB%rnd-6_family-900
Trait 09	chr1__187795028	Motif:LTR/Copia%LTR_chr1_dbseq-nr_0_[1914996,1924586]
Trait 09	chr1__187795028	Motif:LTR/Copia%LTR_chr1_dbseq-nr_0_[19401543,19410434]
Trait 09	chr1__187795028	Motif:LTR/Copia%LTR_chr2_dbseq-nr_1_[56570915,56576421]
Trait 09	chr1__187795028	Motif:LTR/Copia%LTR_chr2_dbseq-nr_1_[81063438,81072712]
Trait 09	chr1__187795028	Motif:LTR/Copia%LTR_chr3_dbseq-nr_3_[83765531,83775120]
Trait 09	chr1__187795028	Motif:LTR/Copia%LTR_chr5_dbseq-nr_4_[27114427,27124017]
Trait 09	chr1__187795028	Motif:LTR/Copia%LTR_chr5_dbseq-nr_4_[31906838,31911182]
Trait 09	chr1__187795028	Motif:LTR/Copia%LTR_chr6_dbseq-nr_7_[43245904,43255373]
Trait 09	chr1__187795028	Motif:LTR/Copia%rnd-1_family-876
Trait 09	chr1__187795028	Motif:LTR/Copia%rnd-5_family-240
Trait 09	chr1__187795028	Motif:LTR/Gypsy%LTR_chr1_dbseq-nr_0_[195163144,195169047]
Trait 09	chr1__187795028	Motif:LTR/Gypsy%LTR_chr2_dbseq-nr_1_[106515118,106518627]
Trait 09	chr1__187795028	Motif:LTR/Gypsy%LTR_chr3_dbseq-nr_3_[82488032,82492968]
Trait 09	chr1__187795028	Motif:LTR/Gypsy%LTR_chr5_dbseq-nr_4_[24796193,24801349]
Trait 09	chr1__187795028	Motif:LTR/Gypsy%LTR_chr5_dbseq-nr_4_[7684615,7690118]
Trait 09	chr1__187795028	Motif:LTR/Gypsy%rnd-1_family-167
Trait 09	chr1__187795028	Motif:LTR/Gypsy%rnd-1_family-182
Trait 09	chr1__187795028	Motif:LTR/Gypsy%rnd-1_family-713
Trait 09	chr1__187795028	Motif:LTR/Gypsy%rnd-4_family-390
Trait 09	chr1__187795028	Motif:LTR/Gypsy%rnd-5_family-2620
Trait 09	chr1__187795028	Motif:LTR/Gypsy%rnd-5_family-816
Trait 09	chr1__187795028	Motif:MITE%mite_nnu_1_135358
Trait 09	chr1__187795028	Motif:MITE%mite_nnu_1_142544
Trait 09	chr1__187795028	Motif:MITE%mite_nnu_1_146042
Trait 09	chr1__187795028	Motif:MITE%mite_nnu_1_28214
Trait 09	chr1__187795028	Motif:MITE%mite_nnu_1_62612
Trait 09	chr1__187795028	Motif:MITE%mite_nnu_1_66700
Trait 09	chr1__187795028	Motif:MITE%mite_nnu_2_16060
Trait 09	chr1__187795028	Motif:MITE%mite_nnu_3_114507
Trait 09	chr1__187795028	Motif:MITE%mite_nnu_3_71074
Trait 09	chr1__187795028	Motif:MITE%mite_nnu_4_156532
Trait 09	chr1__187795028	Motif:MITE%mite_nnu_4_59147
Trait 09	chr1__187795028	Motif:MITE%mite_nnu_6_95037
Trait 09	chr1__187795028	Motif:MITE%mite_nnu_7_35864
Trait 09	chr1__187795028	Motif:MITE%mite_nnu_7_37531
Trait 09	chr1__187795028	Motif:Simple_repeat%(AAT)n
Trait 09	chr1__187795028	Motif:Simple_repeat%(A)n
Trait 09	chr1__187795028	Motif:Simple_repeat%(AT)n
Trait 09	chr1__187795028	Motif:Simple_repeat%(G)n
Trait 09	chr1__187795028	Motif:Simple_repeat%(TC)n
Trait 09	chr1__187795028	Motif:Simple_repeat%(T)n
Trait 09	chr1__187795028	Motif:Simple_repeat%(TT)n
Trait 09	chr1__187795028	Motif:Simple_repeat%(TTTC)n
Trait 09	chr1__187795028	Motif:Unknown%rnd-1_family-140
Trait 09	chr1__187795028	Motif:Unknown%rnd-1_family-194
Trait 09	chr1__187795028	Motif:Unknown%rnd-1_family-219
Trait 09	chr1__187795028	Motif:Unknown%rnd-1_family-239
Trait 09	chr1__187795028	Motif:Unknown%rnd-1_family-267
Trait 09	chr1__187795028	Motif:Unknown%rnd-1_family-712
Trait 09	chr1__187795028	Motif:Unknown%rnd-1_family-76
Trait 09	chr1__187795028	Motif:Unknown%rnd-1_family-84
Trait 09	chr1__187795028	Motif:Unknown%rnd-4_family-119
Trait 09	chr1__187795028	Motif:Unknown%rnd-4_family-1650
Trait 09	chr1__187795028	Motif:Unknown%rnd-4_family-400
Trait 09	chr1__187795028	Motif:Unknown%rnd-4_family-626
Trait 09	chr1__187795028	Motif:Unknown%rnd-6_family-2013
Trait 09	chr1__187795028	Motif:Unknown%rnd-6_family-471
Trait 09	chr1__187795028	Motif:Unknown%rnd-6_family-6336
Trait 09	chr1__187795235	Motif:DNA/hAT-Ac%rnd-1_family-710
Trait 09	chr1__187795235	Motif:LINE/L1%rnd-1_family-354
Trait 09	chr1__187795235	Motif:LINE/L1%rnd-4_family-719
Trait 09	chr1__187795235	Motif:LINE/RTE-BovB%rnd-1_family-207
Trait 09	chr1__187795235	Motif:LINE/RTE-BovB%rnd-3_family-240
Trait 09	chr1__187795235	Motif:LINE/RTE-BovB%rnd-5_family-424
Trait 09	chr1__187795235	Motif:LINE/RTE-BovB%rnd-6_family-366
Trait 09	chr1__187795235	Motif:LINE/RTE-BovB%rnd-6_family-900
Trait 09	chr1__187795235	Motif:LTR/Copia%LTR_chr1_dbseq-nr_0_[1914996,1924586]
Trait 09	chr1__187795235	Motif:LTR/Copia%LTR_chr1_dbseq-nr_0_[19401543,19410434]
Trait 09	chr1__187795235	Motif:LTR/Copia%LTR_chr2_dbseq-nr_1_[56570915,56576421]
Trait 09	chr1__187795235	Motif:LTR/Copia%LTR_chr2_dbseq-nr_1_[81063438,81072712]
Trait 09	chr1__187795235	Motif:LTR/Copia%LTR_chr3_dbseq-nr_3_[83765531,83775120]
Trait 09	chr1__187795235	Motif:LTR/Copia%LTR_chr4_dbseq-nr_2_[1238953,1244496]
Trait 09	chr1__187795235	Motif:LTR/Copia%LTR_chr5_dbseq-nr_4_[27114427,27124017]
Trait 09	chr1__187795235	Motif:LTR/Copia%LTR_chr5_dbseq-nr_4_[31906838,31911182]
Trait 09	chr1__187795235	Motif:LTR/Copia%LTR_chr6_dbseq-nr_7_[43245904,43255373]
Trait 09	chr1__187795235	Motif:LTR/Copia%rnd-1_family-876
Trait 09	chr1__187795235	Motif:LTR/Copia%rnd-5_family-240
Trait 09	chr1__187795235	Motif:LTR/Gypsy%LTR_chr1_dbseq-nr_0_[195163144,195169047]
Trait 09	chr1__187795235	Motif:LTR/Gypsy%LTR_chr2_dbseq-nr_1_[106515118,106518627]
Trait 09	chr1__187795235	Motif:LTR/Gypsy%LTR_chr3_dbseq-nr_3_[82488032,82492968]
Trait 09	chr1__187795235	Motif:LTR/Gypsy%LTR_chr5_dbseq-nr_4_[24796193,24801349]
Trait 09	chr1__187795235	Motif:LTR/Gypsy%LTR_chr5_dbseq-nr_4_[7684615,7690118]
Trait 09	chr1__187795235	Motif:LTR/Gypsy%rnd-1_family-167
Trait 09	chr1__187795235	Motif:LTR/Gypsy%rnd-1_family-182
Trait 09	chr1__187795235	Motif:LTR/Gypsy%rnd-1_family-713
Trait 09	chr1__187795235	Motif:LTR/Gypsy%rnd-4_family-390
Trait 09	chr1__187795235	Motif:LTR/Gypsy%rnd-5_family-2620
Trait 09	chr1__187795235	Motif:LTR/Gypsy%rnd-5_family-816
Trait 09	chr1__187795235	Motif:MITE%mite_nnu_1_135358
Trait 09	chr1__187795235	Motif:MITE%mite_nnu_1_142544
Trait 09	chr1__187795235	Motif:MITE%mite_nnu_1_146042
Trait 09	chr1__187795235	Motif:MITE%mite_nnu_1_28214
Trait 09	chr1__187795235	Motif:MITE%mite_nnu_1_62612
Trait 09	chr1__187795235	Motif:MITE%mite_nnu_1_66700
Trait 09	chr1__187795235	Motif:MITE%mite_nnu_2_16060
Trait 09	chr1__187795235	Motif:MITE%mite_nnu_3_114507
Trait 09	chr1__187795235	Motif:MITE%mite_nnu_3_71074
Trait 09	chr1__187795235	Motif:MITE%mite_nnu_4_156532
Trait 09	chr1__187795235	Motif:MITE%mite_nnu_4_59147
Trait 09	chr1__187795235	Motif:MITE%mite_nnu_6_95037
Trait 09	chr1__187795235	Motif:MITE%mite_nnu_7_35864
Trait 09	chr1__187795235	Motif:MITE%mite_nnu_7_37531
Trait 09	chr1__187795235	Motif:Simple_repeat%(AAT)n
Trait 09	chr1__187795235	Motif:Simple_repeat%(A)n
Trait 09	chr1__187795235	Motif:Simple_repeat%(AT)n
Trait 09	chr1__187795235	Motif:Simple_repeat%(G)n
Trait 09	chr1__187795235	Motif:Simple_repeat%(TC)n
Trait 09	chr1__187795235	Motif:Simple_repeat%(T)n
Trait 09	chr1__187795235	Motif:Simple_repeat%(TT)n
Trait 09	chr1__187795235	Motif:Simple_repeat%(TTTC)n
Trait 09	chr1__187795235	Motif:Unknown%rnd-1_family-140
Trait 09	chr1__187795235	Motif:Unknown%rnd-1_family-194
Trait 09	chr1__187795235	Motif:Unknown%rnd-1_family-219
Trait 09	chr1__187795235	Motif:Unknown%rnd-1_family-239
Trait 09	chr1__187795235	Motif:Unknown%rnd-1_family-267
Trait 09	chr1__187795235	Motif:Unknown%rnd-1_family-712
Trait 09	chr1__187795235	Motif:Unknown%rnd-1_family-76
Trait 09	chr1__187795235	Motif:Unknown%rnd-1_family-84
Trait 09	chr1__187795235	Motif:Unknown%rnd-4_family-119
Trait 09	chr1__187795235	Motif:Unknown%rnd-4_family-1650
Trait 09	chr1__187795235	Motif:Unknown%rnd-4_family-400
Trait 09	chr1__187795235	Motif:Unknown%rnd-4_family-626
Trait 09	chr1__187795235	Motif:Unknown%rnd-6_family-2013
Trait 09	chr1__187795235	Motif:Unknown%rnd-6_family-471
Trait 09	chr1__187795235	Motif:Unknown%rnd-6_family-6336
Trait 09	chr1__203916618	Motif:DNA/hAT-Ac%rnd-3_family-193
Trait 09	chr1__203916618	Motif:DNA/hAT-Ac%rnd-3_family-281
Trait 09	chr1__203916618	Motif:DNA/hAT-Ac%rnd-3_family-549
Trait 09	chr1__203916618	Motif:DNA/hAT-Ac%rnd-5_family-16
Trait 09	chr1__203916618	Motif:DNA/hAT-Ac%rnd-5_family-2425
Trait 09	chr1__203916618	Motif:DNA/hAT-Ac%rnd-5_family-3014
Trait 09	chr1__203916618	Motif:DNA/hAT-Tag1%LTR_chr2_dbseq-nr_1_[61544779,61550632]
Trait 09	chr1__203916618	Motif:DNA/hAT-Tag1%rnd-5_family-9653
Trait 09	chr1__203916618	Motif:DNA/MULE-MuDR%rnd-5_family-627
Trait 09	chr1__203916618	Motif:LINE/L1%rnd-1_family-1
Trait 09	chr1__203916618	Motif:LINE/L1%rnd-1_family-12
Trait 09	chr1__203916618	Motif:LINE/L1%rnd-1_family-4
Trait 09	chr1__203916618	Motif:LINE/L1%rnd-3_family-266
Trait 09	chr1__203916618	Motif:LINE/L1%rnd-4_family-24
Trait 09	chr1__203916618	Motif:LINE/L1%rnd-4_family-480
Trait 09	chr1__203916618	Motif:LINE/L1%rnd-5_family-3499
Trait 09	chr1__203916618	Motif:LINE/L1%rnd-5_family-412
Trait 09	chr1__203916618	Motif:LINE/L1%rnd-6_family-5213
Trait 09	chr1__203916618	Motif:LINE/RTE-BovB%rnd-1_family-48
Trait 09	chr1__203916618	Motif:LINE/RTE-BovB%rnd-1_family-93
Trait 09	chr1__203916618	Motif:LINE/RTE-BovB%rnd-4_family-945
Trait 09	chr1__203916618	Motif:Low_complexity%A-rich
Trait 09	chr1__203916618	Motif:Low_complexity%G-rich
Trait 09	chr1__203916618	Motif:LTR/Copia%LTR_chr1_dbseq-nr_0_[179685762,179690358]
Trait 09	chr1__203916618	Motif:LTR/Copia%LTR_chr1_dbseq-nr_0_[38303612,38308693]
Trait 09	chr1__203916618	Motif:LTR/Copia%LTR_chr2_dbseq-nr_1_[56688910,56694564]
Trait 09	chr1__203916618	Motif:LTR/Copia%LTR_chr2_dbseq-nr_1_[72206331,72212005]
Trait 09	chr1__203916618	Motif:LTR/Copia%LTR_chr3_dbseq-nr_3_[52149114,52155113]
Trait 09	chr1__203916618	Motif:LTR/Copia%LTR_chr4_dbseq-nr_2_[15039028,15044165]
Trait 09	chr1__203916618	Motif:LTR/Copia%LTR_chr4_dbseq-nr_2_[55319370,55324332]
Trait 09	chr1__203916618	Motif:LTR/Copia%LTR_chr5_dbseq-nr_4_[31906838,31911182]
Trait 09	chr1__203916618	Motif:LTR/Copia%LTR_chr5_dbseq-nr_4_[45542900,45548572]
Trait 09	chr1__203916618	Motif:LTR/Copia%LTR_chr6_dbseq-nr_7_[43245904,43255373]
Trait 09	chr1__203916618	Motif:LTR/Copia%rnd-1_family-296
Trait 09	chr1__203916618	Motif:LTR/Copia%rnd-1_family-331
Trait 09	chr1__203916618	Motif:LTR/Copia%rnd-1_family-364
Trait 09	chr1__203916618	Motif:LTR/Copia%rnd-1_family-433
Trait 09	chr1__203916618	Motif:LTR/Copia%rnd-1_family-617
Trait 09	chr1__203916618	Motif:LTR/Copia%rnd-4_family-2419
Trait 09	chr1__203916618	Motif:LTR/Copia%rnd-5_family-1958
Trait 09	chr1__203916618	Motif:LTR/Copia%rnd-5_family-240
Trait 09	chr1__203916618	Motif:LTR/Copia%rnd-5_family-3638
Trait 09	chr1__203916618	Motif:MITE%mite_nnu_1_104150
Trait 09	chr1__203916618	Motif:MITE%mite_nnu_1_123551
Trait 09	chr1__203916618	Motif:MITE%mite_nnu_1_146042
Trait 09	chr1__203916618	Motif:MITE%mite_nnu_1_35197
Trait 09	chr1__203916618	Motif:MITE%mite_nnu_1_66700
Trait 09	chr1__203916618	Motif:MITE%mite_nnu_1_85695
Trait 09	chr1__203916618	Motif:MITE%mite_nnu_2_122249
Trait 09	chr1__203916618	Motif:MITE%mite_nnu_2_16060
Trait 09	chr1__203916618	Motif:MITE%mite_nnu_2_68667
Trait 09	chr1__203916618	Motif:MITE%mite_nnu_2_75180
Trait 09	chr1__203916618	Motif:MITE%mite_nnu_3_114507
Trait 09	chr1__203916618	Motif:MITE%mite_nnu_3_15310
Trait 09	chr1__203916618	Motif:MITE%mite_nnu_3_53246
Trait 09	chr1__203916618	Motif:MITE%mite_nnu_3_80966
Trait 09	chr1__203916618	Motif:MITE%mite_nnu_3_82881
Trait 09	chr1__203916618	Motif:MITE%mite_nnu_4_89256
Trait 09	chr1__203916618	Motif:MITE%mite_nnu_5_104818
Trait 09	chr1__203916618	Motif:MITE%mite_nnu_5_108245
Trait 09	chr1__203916618	Motif:MITE%mite_nnu_5_137113
Trait 09	chr1__203916618	Motif:MITE%mite_nnu_5_142040
Trait 09	chr1__203916618	Motif:MITE%mite_nnu_5_77785
Trait 09	chr1__203916618	Motif:MITE%mite_nnu_6_113852
Trait 09	chr1__203916618	Motif:MITE%mite_nnu_6_150589
Trait 09	chr1__203916618	Motif:MITE%mite_nnu_6_34641
Trait 09	chr1__203916618	Motif:MITE%mite_nnu_7_111043
Trait 09	chr1__203916618	Motif:MITE%mite_nnu_7_129323
Trait 09	chr1__203916618	Motif:MITE%mite_nnu_7_130528
Trait 09	chr1__203916618	Motif:MITE%mite_nnu_7_137527
Trait 09	chr1__203916618	Motif:MITE%mite_nnu_8_13303
Trait 09	chr1__203916618	Motif:MITE%mite_nnu_8_39632
Trait 09	chr1__203916618	Motif:Simple_repeat%(AATATT)n
Trait 09	chr1__203916618	Motif:Simple_repeat%(AG)n
Trait 09	chr1__203916618	Motif:Simple_repeat%(AT)n
Trait 09	chr1__203916618	Motif:Simple_repeat%(CTT)n
Trait 09	chr1__203916618	Motif:Simple_repeat%(GA)n
Trait 09	chr1__203916618	Motif:Simple_repeat%(G)n
Trait 09	chr1__203916618	Motif:Simple_repeat%(TA)n
Trait 09	chr1__203916618	Motif:Simple_repeat%(TC)n
Trait 09	chr1__203916618	Motif:Simple_repeat%(TCTTC)n
Trait 09	chr1__203916618	Motif:Simple_repeat%(TGA)n
Trait 09	chr1__203916618	Motif:Simple_repeat%(T)n
Trait 09	chr1__203916618	Motif:Simple_repeat%(TTTTA)n
Trait 09	chr1__203916618	Motif:Unknown%rnd-1_family-303
Trait 09	chr1__203916618	Motif:Unknown%rnd-1_family-332
Trait 09	chr1__203916618	Motif:Unknown%rnd-1_family-44
Trait 09	chr1__203916618	Motif:Unknown%rnd-1_family-61
Trait 09	chr1__203916618	Motif:Unknown%rnd-1_family-69
Trait 09	chr1__203916618	Motif:Unknown%rnd-2_family-281
Trait 09	chr1__203916618	Motif:Unknown%rnd-3_family-78
Trait 09	chr1__203916618	Motif:Unknown%rnd-4_family-107
Trait 09	chr1__203916618	Motif:Unknown%rnd-4_family-1118
Trait 09	chr1__203916618	Motif:Unknown%rnd-4_family-1468
Trait 09	chr1__203916618	Motif:Unknown%rnd-4_family-276
Trait 09	chr1__203916618	Motif:Unknown%rnd-4_family-472
Trait 09	chr1__203916618	Motif:Unknown%rnd-4_family-72
Trait 09	chr1__203916618	Motif:Unknown%rnd-4_family-939
Trait 09	chr1__203916618	Motif:Unknown%rnd-5_family-6522
Trait 09	chr1__203916618	Motif:Unknown%rnd-6_family-1854
Trait 09	chr1__203916618	Motif:Unknown%rnd-6_family-3948
Trait 09	chr1__205829021	Motif:DNA/CMC-EnSpm%rnd-4_family-2394
Trait 09	chr1__205829021	Motif:DNA/hAT-Ac%rnd-1_family-220
Trait 09	chr1__205829021	Motif:DNA/hAT-Ac%rnd-4_family-142
Trait 09	chr1__205829021	Motif:DNA/hAT-Ac%rnd-6_family-2275
Trait 09	chr1__205829021	Motif:LINE/L1%rnd-1_family-1
Trait 09	chr1__205829021	Motif:LINE/L1%rnd-1_family-19
Trait 09	chr1__205829021	Motif:LINE/L1%rnd-1_family-30
Trait 09	chr1__205829021	Motif:LINE/L1%rnd-4_family-1769
Trait 09	chr1__205829021	Motif:LINE/L1%rnd-4_family-480
Trait 09	chr1__205829021	Motif:LINE/L1%rnd-5_family-176
Trait 09	chr1__205829021	Motif:LINE/L1%rnd-6_family-2222
Trait 09	chr1__205829021	Motif:Low_complexity%A-rich
Trait 09	chr1__205829021	Motif:Low_complexity%GA-rich
Trait 09	chr1__205829021	Motif:LTR/Copia%LTR_chr1_dbseq-nr_0_[10108748,10114344]
Trait 09	chr1__205829021	Motif:LTR/Copia%LTR_chr1_dbseq-nr_0_[120383911,120389491]
Trait 09	chr1__205829021	Motif:LTR/Copia%LTR_chr1_dbseq-nr_0_[20972708,20978256]
Trait 09	chr1__205829021	Motif:LTR/Copia%LTR_chr1_dbseq-nr_0_[56339697,56345050]
Trait 09	chr1__205829021	Motif:LTR/Copia%LTR_chr1_dbseq-nr_0_[58778920,58784486]
Trait 09	chr1__205829021	Motif:LTR/Copia%LTR_chr2_dbseq-nr_1_[34137583,34142863]
Trait 09	chr1__205829021	Motif:LTR/Copia%LTR_chr2_dbseq-nr_1_[72206331,72212005]
Trait 09	chr1__205829021	Motif:LTR/Copia%LTR_chr3_dbseq-nr_3_[14663973,14667887]
Trait 09	chr1__205829021	Motif:LTR/Copia%LTR_chr3_dbseq-nr_3_[20657909,20662689]
Trait 09	chr1__205829021	Motif:LTR/Copia%LTR_chr3_dbseq-nr_3_[35508703,35514309]
Trait 09	chr1__205829021	Motif:LTR/Copia%LTR_chr3_dbseq-nr_3_[36024525,36034082]
Trait 09	chr1__205829021	Motif:LTR/Copia%LTR_chr4_dbseq-nr_2_[76335885,76338750]
Trait 09	chr1__205829021	Motif:LTR/Copia%LTR_chr5_dbseq-nr_4_[31906838,31911182]
Trait 09	chr1__205829021	Motif:LTR/Copia%LTR_chr6_dbseq-nr_7_[43245904,43255373]
Trait 09	chr1__205829021	Motif:LTR/Copia%LTR_chr7_dbseq-nr_5_[11389847,11395174]
Trait 09	chr1__205829021	Motif:LTR/Copia%rnd-4_family-2419
Trait 09	chr1__205829021	Motif:LTR/Gypsy%LTR_chr2_dbseq-nr_1_[106515118,106518627]
Trait 09	chr1__205829021	Motif:LTR/Gypsy%LTR_chr3_dbseq-nr_3_[111654991,111658191]
Trait 09	chr1__205829021	Motif:LTR/Gypsy%rnd-4_family-1484
Trait 09	chr1__205829021	Motif:LTR/Gypsy%rnd-5_family-181
Trait 09	chr1__205829021	Motif:LTR/Gypsy%rnd-5_family-5896
Trait 09	chr1__205829021	Motif:LTR/Gypsy%rnd-5_family-816
Trait 09	chr1__205829021	Motif:MITE%mite_nnu_1_40864
Trait 09	chr1__205829021	Motif:MITE%mite_nnu_1_51311
Trait 09	chr1__205829021	Motif:MITE%mite_nnu_1_66700
Trait 09	chr1__205829021	Motif:MITE%mite_nnu_1_73930
Trait 09	chr1__205829021	Motif:MITE%mite_nnu_1_743
Trait 09	chr1__205829021	Motif:MITE%mite_nnu_1_82832
Trait 09	chr1__205829021	Motif:MITE%mite_nnu_1_85695
Trait 09	chr1__205829021	Motif:MITE%mite_nnu_2_120751
Trait 09	chr1__205829021	Motif:MITE%mite_nnu_2_144155
Trait 09	chr1__205829021	Motif:MITE%mite_nnu_2_50285
Trait 09	chr1__205829021	Motif:MITE%mite_nnu_3_68486
Trait 09	chr1__205829021	Motif:MITE%mite_nnu_4_100061
Trait 09	chr1__205829021	Motif:MITE%mite_nnu_5_104818
Trait 09	chr1__205829021	Motif:MITE%mite_nnu_5_107973
Trait 09	chr1__205829021	Motif:MITE%mite_nnu_5_77785
Trait 09	chr1__205829021	Motif:MITE%mite_nnu_5_91709
Trait 09	chr1__205829021	Motif:MITE%mite_nnu_5_98338
Trait 09	chr1__205829021	Motif:MITE%mite_nnu_6_150589
Trait 09	chr1__205829021	Motif:MITE%mite_nnu_6_58238
Trait 09	chr1__205829021	Motif:MITE%mite_nnu_6_68670
Trait 09	chr1__205829021	Motif:MITE%mite_nnu_6_89079
Trait 09	chr1__205829021	Motif:MITE%mite_nnu_7_129323
Trait 09	chr1__205829021	Motif:MITE%mite_nnu_7_149874
Trait 09	chr1__205829021	Motif:MITE%mite_nnu_7_42263
[truncated: 4,319 more rows]

## Sheet: Table S7
Supplementary Table 7. The number of candidate Pre-miRNA in candidate region significantly associated with traits in 88 lotus accessions.
Traits	SNP_Maker	Pre-miRNA
Trait 06	chr8__52266286	Pre-miR5248s
Trait 07	chr4__47025752	nnu-miR118
Trait 07	chr4__47025752	nnu-miR118a
Trait 07	chr4__47025752	nnu-miR118b*
Trait 09	chr1__210463551	nnu-miR80-3
Trait 09	chr8__37424783	miR919-1
Trait 09	chr8__38558790	miR5798
Trait 12	chr8__37464210	miR919-1
